# Supplementary material for: Climate Action Impacts on Steelmaking Emissions of Persistent Organic Pollutants Highlight a Gap Between the Paris Agreement and the Stockholm Convention
Source: Adv Sci (Weinh). 2026 Mar 25;13(29):e19769. doi: 10.1002/advs.202519769 (PMC13205816; doi:10.1002/advs.202519769)
Supplement: Supplementary file 2 — Supporting File 2: advs74797‐sup‐0002‐DataFile.zip. [file ADVS-13-e19769-s002.zip › Data S1.xlsx]

## Sheet: global emission of PCDDFs
Point estimate and confidence interval	Scenarios	Year	Emission of all steelmaking routes (g TEQ)
			BF-BOF	SR-BOF	DRI-EAF	EAF							total
Lower Estimates	Base	2019	521.597	4.7376	30.0048	215.899							772.238
Lower Estimates	Base	2025	502.725	4.09598	35.4503	290.299							832.571
Lower Estimates	Base	2030	484.514	3.49131	40.5038	359.56							888.069
Lower Estimates	Base	2035	459.441	2.7875	45.6743	432.421							940.324
Lower Estimates	Base	2040	433.745	2.02237	51.5817	514.753							1002.1
Lower Estimates	Base	2045	402.832	1.16284	57.8421	603.146							1064.98
Lower Estimates	Base	2050	362.422	0.206477	63.7032	689.458							1115.79
Estimates	Base	2019	1650.2	5.54976	30.0048	572.422							2258.18
Estimates	Base	2025	1590.49	4.79815	35.4503	769.683							2400.43
Estimates	Base	2030	1532.88	4.08983	40.5038	953.317							2530.79
Estimates	Base	2035	1453.55	3.26535	45.6743	1146.5							2648.99
Estimates	Base	2040	1372.26	2.36906	51.5817	1364.78							2790.99
Estimates	Base	2045	1274.46	1.36219	57.8421	1599.15							2932.81
Estimates	Base	2050	1146.61	0.241874	63.7032	1827.99							3038.54
Upper Estimates	Base	2019	6286.73	6.36192	30.0048	1516.26							7839.35
Upper Estimates	Base	2025	6059.28	5.50032	35.4503	2038.77							8139
Upper Estimates	Base	2030	5839.77	4.68834	40.5038	2525.19							8410.15
Upper Estimates	Base	2035	5537.58	3.74321	45.6743	3036.89							8623.89
Upper Estimates	Base	2040	5227.87	2.71576	51.5817	3615.1							8897.27
Upper Estimates	Base	2045	4855.28	1.56153	57.8421	4235.89							9150.57
Upper Estimates	Base	2050	4368.23	0.27727	63.7032	4842.05							9274.26
Point estimate and confidence interval	Scenarios	Year	Emission of all steelmaking routes (g TEQ)
			BF-BOF	SR-BOF	BAT BF-BOF H2	SR-BOF CCS	DRI-EAF	DRI-EAF CCS	DRI-EAF H2	EAF			total
Lower Estimates	SDS_LTE	2019	521.597	4.7376	0	0	30.0048	0	0	215.899			772.238
Lower Estimates	SDS_LTE	2025	514.859	3.82768	0	0	32.4573	1.5732	0	253.905			806.621
Lower Estimates	SDS_LTE	2030	482.754	0	1.05669	4.74214	34.4611	3.1464	1.88784	285.245			813.293
Lower Estimates	SDS_LTE	2035	423.599	0	6.07599	16.5976	36.4649	4.7196	10.8551	316.585			814.897
Lower Estimates	SDS_LTE	2040	364.444	0	11.0953	28.4531	38.4687	6.2928	19.8223	347.925			816.501
Lower Estimates	SDS_LTE	2045	305.289	0	16.1146	40.3085	40.4726	7.866	28.7896	379.265			818.105
Lower Estimates	SDS_LTE	2050	246.133	0	21.1339	52.164	42.4764	9.4392	37.7568	410.605			819.709
Estimates	SDS_LTE	2019	1650.2	5.54976	0	0	30.0048	0	0	572.422			2258.18
Estimates	SDS_LTE	2025	1628.88	4.48385	0	0	32.4573	1.5732	0	673.188			2340.58
Estimates	SDS_LTE	2030	1527.31	0	3.34694	5.55507	34.4611	3.1464	1.88784	756.281			2331.99
Estimates	SDS_LTE	2035	1340.16	0	19.2449	19.4429	36.4649	4.7196	10.8551	839.374			2270.26
Estimates	SDS_LTE	2040	1153.01	0	35.1429	33.3307	38.4687	6.2928	19.8223	922.468			2208.53
Estimates	SDS_LTE	2045	965.855	0	51.0409	47.2186	40.4726	7.866	28.7896	1005.56			2146.8
Estimates	SDS_LTE	2050	778.703	0	66.9388	61.1064	42.4764	9.4392	37.7568	1088.65			2085.07
Upper Estimates	SDS_LTE	2019	6286.73	6.36192	0	0	30.0048	0	0	1516.26			7839.35
Upper Estimates	SDS_LTE	2025	6205.52	5.14002	0	0	32.4573	1.5732	0	1783.17			8027.86
Upper Estimates	SDS_LTE	2030	5818.57	0	12.362	6.36801	34.4611	3.1464	1.88784	2003.27			7880.06
Upper Estimates	SDS_LTE	2035	5105.58	0	71.0815	22.2882	36.4649	4.7196	10.8551	2223.37			7474.36
Upper Estimates	SDS_LTE	2040	4392.59	0	129.801	38.2084	38.4687	6.2928	19.8223	2443.47			7068.66
Upper Estimates	SDS_LTE	2045	3679.6	0	188.52	54.1286	40.4726	7.866	28.7896	2663.57			6662.95
Upper Estimates	SDS_LTE	2050	2966.61	0	247.24	70.0488	42.4764	9.4392	37.7568	2883.68			6257.25
Point estimate and confidence interval	Scenarios	Year	Emission of all steelmaking routes (g TEQ)
			BF-BOF	BAT BF-BOF	BAT BF-BOF H2	SR-BOF	DRI-BOF	DRI-EAF	EAF				total
Lower Estimates	Base_HTE	2019	521.597	0	0	4.7376	0	30.0048	215.899				772.238
Lower Estimates	Base_HTE	2025	150.141	322.037	22.5428	0	0	41.071	262.905				798.697
Lower Estimates	Base_HTE	2030	36.9834	216.654	183.147	17.7711	6.11823	42.4147	276.595				779.683
Lower Estimates	Base_HTE	2035	0	119.173	312.026	47.5533	10.5694	40.9195	284.075				814.315
Lower Estimates	Base_HTE	2040	0	31.9627	349.168	71.7162	10.1836	40.2272	343.706				846.964
Lower Estimates	Base_HTE	2045	0	12.2578	353	83.0113	12.539	36.426	405.808				903.042
Lower Estimates	Base_HTE	2050	0	5.21086	359.596	91.665	15.0038	36.9491	460.152				968.576
Estimates	Base_HTE	2019	1650.2	0	0	5.54976	0	30.0048	572.422				2258.18
Estimates	Base_HTE	2025	475.009	1016.37	71.4014	0	0	41.071	697.051				2300.9
Estimates	Base_HTE	2030	117.006	683.774	580.093	20.8175	7.12122	42.4147	733.346				2184.57
Estimates	Base_HTE	2035	0	376.116	988.302	55.7053	12.3021	40.9195	753.179				2226.52
Estimates	Base_HTE	2040	0	100.876	1105.95	84.0104	11.853	40.2272	911.281				2254.19
Estimates	Base_HTE	2045	0	38.6865	1118.08	97.2419	14.5946	36.426	1075.93				2380.97
Estimates	Base_HTE	2050	0	16.4458	1138.97	107.379	17.4634	36.9491	1220.02				2537.23
Upper Estimates	Base_HTE	2019	6286.73	0	0	5.54976	0	30.0048	1516.26				7838.54
Upper Estimates	Base_HTE	2025	1809.63	3750.56	263.723	0	0	41.071	1846.38				7711.36
Upper Estimates	Base_HTE	2030	445.756	2523.23	2142.59	20.8175	8.12421	42.4147	1942.52				7125.45
Upper Estimates	Base_HTE	2035	0	1387.93	3650.31	55.7053	14.0348	40.9195	1995.05				7143.95
Upper Estimates	Base_HTE	2040	0	372.249	4084.83	84.0104	13.5225	40.2272	2413.84				7008.69
Upper Estimates	Base_HTE	2045	0	142.759	4129.66	97.2419	16.6502	36.426	2849.98				7272.72
Upper Estimates	Base_HTE	2050	0	60.6875	4206.82	107.379	19.923	36.9491	3231.64				7663.4
Point estimate and confidence interval	Scenarios	Year	Emission of all steelmaking routes (g TEQ)
			BF-BOF	BAT BF-BOF	BAT BF-BOF H2	BAT BF-BOF BIO	BAT BF-BOF CCS	SR-BOF	DRI-BOF	DRI-EAF	Ele-EAF	EAF	total
Lower Estimates	TM_HTE	2019	521.597	0	0	0	0	4.7376	0	30.0048	0	215.899	772.238
Lower Estimates	TM_HTE	2025	150.141	322.037	22.5428	0	0	0	0	41.071	0	262.905	798.697
Lower Estimates	TM_HTE	2030	36.9834	216.654	183.147	0	0	17.7711	6.11823	42.4147	0	276.595	779.683
Lower Estimates	TM_HTE	2035	3.51959	96.4009	261.407	0	25.0491	24.8362	34.9657	64.8438	0	280.288	791.31
Lower Estimates	TM_HTE	2040	0	17.9303	190.103	6.23662	32.7423	45.4923	60.1315	69.8627	0	362.89	785.389
Lower Estimates	TM_HTE	2045	0	0.817189	94.3503	4.08594	40.8594	75.059	81.9239	65.4563	0	433.769	796.321
Lower Estimates	TM_HTE	2050	0	0	0	3.47391	46.8977	98.8734	106.726	71.4252	0	510.088	837.484
Estimates	TM_HTE	2019	1650.2	0	0	0	0	5.54976	0	30.0048	0	572.422	2258.18
Estimates	TM_HTE	2025	475.009	1016.37	71.4014	0	0	0	0	41.071	0	697.051	2300.9
Estimates	TM_HTE	2030	117.006	683.774	580.093	0	0	20.8175	7.12122	42.4147	0	733.346	2184.57
Estimates	TM_HTE	2035	11.1351	304.247	827.972	0	79.0563	29.0938	40.6978	64.8438	0	743.14	2100.19
Estimates	TM_HTE	2040	0	56.5891	602.126	20.0261	103.337	53.291	69.9891	69.8627	0	962.146	1937.37
Estimates	TM_HTE	2045	0	2.5791	298.843	13.1201	128.955	87.9262	95.354	65.4563	0	1150.07	1842.3
Estimates	TM_HTE	2050	0	0	0	11.1549	148.012	115.823	124.222	71.4252	0	1352.42	1823.05
Upper Estimates	TM_HTE	2019	6286.73	0	0	0	0	5.54976	0	30.0048	0	1516.26	7838.54
Upper Estimates	TM_HTE	2025	1809.63	3750.56	263.723	0	0	0	0	41.071	0	1846.38	7711.36
Upper Estimates	TM_HTE	2030	445.756	2523.23	2142.59	0	0	23.864	8.12421	42.4147	0	1942.52	7128.5
Upper Estimates	TM_HTE	2035	42.4211	1122.72	3058.13	0	291.73	33.3514	46.4299	64.8438	0	1968.46	6628.09
Upper Estimates	TM_HTE	2040	0	208.822	2223.97	73.3197	381.328	61.0897	79.8468	69.8627	0	2548.57	5646.81
Upper Estimates	TM_HTE	2045	0	9.51727	1103.78	48.0357	475.863	100.793	108.784	65.4563	0	3046.36	4958.59
Upper Estimates	TM_HTE	2050	0	0	0	40.8404	546.188	132.773	141.718	71.4252	0	3582.34	4515.29
Point estimate and confidence interval	Scenarios	Year	Emission of all steelmaking routes (g TEQ)
			BF-BOF	BAT BF-BOF	BAT BF-BOF H2	BAT BF-BOF BIO	BAT BF-BOF CCS	SR-BOF	DRI-BOF	DRI-EAF	Ele-EAF	EAF	total
Lower Estimates	CC_HTE	2019	521.597	0	0	0	0	4.7376	0	30.0048	0	215.899	772.238
Lower Estimates	CC_HTE	2025	107.478	313.544	11.9759	20.5255	0	0	0	65.9332	0	259.579	779.036
Lower Estimates	CC_HTE	2030	13.7613	123.908	144.006	23.7429	36.3564	9.09769	67.8447	76.2136	0	274.64	769.571
Lower Estimates	CC_HTE	2035	0	22.7719	142.791	19.7356	40.9894	19.2472	111.081	95.6911	0	310.161	762.469
Lower Estimates	CC_HTE	2040	0	0	46.5558	7.0162	42.8768	26.4605	140.385	103.35	0	396.088	762.732
Lower Estimates	CC_HTE	2045	0	0	1.62673	0	43.311	42.9212	151.654	103.052	0	455.305	797.871
Lower Estimates	CC_HTE	2050	0	0	0	0	48.2044	43.5926	140.158	109.773	0	526.289	868.017
Estimates	CC_HTE	2019	1650.2	0	0	0	0	5.54976	0	30.0048	0	572.422	2258.18
Estimates	CC_HTE	2025	340.034	989.564	37.932	65.9081	0	0	0	65.9332	0	688.233	2187.6
Estimates	CC_HTE	2030	43.5371	391.062	456.122	76.2396	114.743	10.6573	78.9668	76.2136	0	728.165	1975.71
Estimates	CC_HTE	2035	0	71.8694	452.274	63.3719	129.365	22.5467	129.291	95.6911	0	822.343	1786.75
Estimates	CC_HTE	2040	0	0	147.459	22.5293	135.322	30.9966	163.399	103.35	0	1050.16	1653.22
Estimates	CC_HTE	2045	0	0	5.15246	0	136.692	50.2791	176.516	103.052	0	1207.17	1678.86
Estimates	CC_HTE	2050	0	0	0	0	152.136	51.0656	163.135	109.773	0	1395.37	1871.48
Upper Estimates	CC_HTE	2019	6286.73	0	0	0	0	5.54976	0	30.0048	0	1516.26	7838.54
Upper Estimates	CC_HTE	2025	1295.42	3651.64	140.103	241.304	0	0	0	65.9332	0	1823.02	7217.43
Upper Estimates	CC_HTE	2030	165.863	1443.08	1684.7	279.129	423.419	12.2169	90.0888	76.2136	0	1928.79	6103.5
Upper Estimates	CC_HTE	2035	0	265.209	1670.48	232.018	477.377	25.8462	147.501	95.6911	0	2178.26	5092.38
Upper Estimates	CC_HTE	2040	0	0	544.645	82.4847	499.358	35.5326	186.413	103.35	0	2781.72	4233.5
Upper Estimates	CC_HTE	2045	0	0	19.0307	0	504.415	57.637	201.377	103.052	0	3197.6	4083.12
Upper Estimates	CC_HTE	2050	0	0	0	0	561.405	58.5386	186.112	109.773	0	3696.12	4611.95

## Sheet: global emission of PCBs
Point estimate and confidence interval	Scenarios	Year	Emission of all steelmaking routes (g TEQ)
			BF-BOF	SR-BOF	DRI-EAF	EAF							total
Lower Estimates	Base	2019	140.167	0.03384	0	21.9622							162.163
Lower Estimates	Base	2025	135.096	0.029257	0	29.5305							164.656
Lower Estimates	Base	2030	130.202	0.024938	0	36.576							166.803
Lower Estimates	Base	2035	123.464	0.0199107	0	43.9877							167.472
Lower Estimates	Base	2040	116.559	0.0144455	0	52.3628							168.936
Lower Estimates	Base	2045	108.252	0.00830604	0	61.3545							169.615
Lower Estimates	Base	2050	97.3927	0.00147484	0	70.1345							167.529
Estimates	Base	2019	203.335	0.047376	0	71.5528							274.935
Estimates	Base	2025	195.978	0.0409598	0	96.2103							292.23
Estimates	Base	2030	188.879	0.0349131	0	119.165							308.079
Estimates	Base	2035	179.105	0.027875	0	143.312							322.445
Estimates	Base	2040	169.088	0.0202237	0	170.598							339.706
Estimates	Base	2045	157.037	0.0116284	0	199.893							356.942
Estimates	Base	2050	141.284	0.00206477	0	228.498							369.784
Upper Estimates	Base	2019	816.065	0.060912	0	233.27							1049.4
Upper Estimates	Base	2025	786.54	0.0526626	0	313.657							1100.25
Upper Estimates	Base	2030	758.046	0.0448883	0	388.49							1146.58
Upper Estimates	Base	2035	718.82	0.0358393	0	467.214							1186.07
Upper Estimates	Base	2040	678.616	0.0260019	0	556.169							1234.81
Upper Estimates	Base	2045	630.252	0.0149509	0	651.675							1281.94
Upper Estimates	Base	2050	567.029	0.00265471	0	744.931							1311.96
Point estimate and confidence interval	Scenarios	Year	Emission of all steelmaking routes (g TEQ)
			BF-BOF	SR-BOF	BAT BF-BOF H2	SR-BOF CCS	DRI-EAF	DRI-EAF CCS	DRI-EAF H2	EAF			total
Lower Estimates	SDS_LTE	2019	140.167	0	0	0	0	0	0	21.9622			162.129
Lower Estimates	SDS_LTE	2025	138.356	0.0273405	0	0	0	0	0	25.8282			164.212
Lower Estimates	SDS_LTE	2030	129.729	0	0.326733	0.0338724	0	0	0	29.0163			159.106
Lower Estimates	SDS_LTE	2035	113.833	0	1.87871	0.118554	0	0	0	32.2043			148.034
Lower Estimates	SDS_LTE	2040	97.9359	0	3.4307	0.203236	0	0	0	35.3924			136.962
Lower Estimates	SDS_LTE	2045	82.0393	0	4.98268	0.287918	0	0	0	38.5804			125.89
Lower Estimates	SDS_LTE	2050	66.1427	0	6.53466	0.3726	0	0	0	41.7685			114.818
Estimates	SDS_LTE	2019	203.335	0	0	0	0	0	0	71.5528			274.888
Estimates	SDS_LTE	2025	200.708	0.0382768	0	0	0	0	0	84.1485			284.895
Estimates	SDS_LTE	2030	188.193	0	0.448076	0.0474214	0	0	0	94.5351			283.224
Estimates	SDS_LTE	2035	165.133	0	2.57644	0.165976	0	0	0	104.922			272.797
Estimates	SDS_LTE	2040	142.072	0	4.7048	0.284531	0	0	0	115.308			262.37
Estimates	SDS_LTE	2045	119.011	0	6.83316	0.403085	0	0	0	125.695			251.943
Estimates	SDS_LTE	2050	95.9507	0	8.96153	0.52164	0	0	0	136.082			241.516
Upper Estimates	SDS_LTE	2019	816.065	0	0	0	0	0	0	233.27			1049.34
Upper Estimates	SDS_LTE	2025	805.523	0.049213	0	0	0	0	0	274.334			1079.91
Upper Estimates	SDS_LTE	2030	755.294	0	1.62295	0.0609703	0	0	0	308.196			1065.17
Upper Estimates	SDS_LTE	2035	662.743	0	9.33194	0.213398	0	0	0	342.057			1014.35
Upper Estimates	SDS_LTE	2040	570.191	0	17.0409	0.365825	0	0	0	375.919			963.517
Upper Estimates	SDS_LTE	2045	477.64	0	24.7499	0.518253	0	0	0	409.781			912.689
Upper Estimates	SDS_LTE	2050	385.088	0	32.4589	0.67068	0	0	0	443.642			861.86
Point estimate and confidence interval	Scenarios	Year	Emission of all steelmaking routes (g TEQ)
			BF-BOF	BAT BF-BOF	BAT BF-BOF H2	SR-BOF	DRI-BOF	DRI-EAF	EAF				total
Lower Estimates	Base_HTE	2019	140.167	0	0	0	0	0	21.9622				162.129
Lower Estimates	Base_HTE	2025	40.3471	99.2597	6.9703	0	0	0	26.7438				173.321
Lower Estimates	Base_HTE	2030	9.93845	66.7781	56.6295	0.126936	0.0250747	0	28.1363				161.634
Lower Estimates	Base_HTE	2035	0	36.7319	96.4793	0.339667	0.0433172	0	28.8972				162.492
Lower Estimates	Base_HTE	2040	0	9.85167	107.964	0.512259	0.041736	0	34.9632				153.333
Lower Estimates	Base_HTE	2045	0	3.77816	109.149	0.592938	0.0513894	0	41.2804				154.852
Lower Estimates	Base_HTE	2050	0	1.60611	111.188	0.65475	0.0614908	0	46.8086				160.319
Estimates	Base_HTE	2019	203.335	0	0	0	0	0	71.5528				274.888
Estimates	Base_HTE	2025	58.5299	136.03	9.55896	0	0	0	87.1313				291.25
Estimates	Base_HTE	2030	14.4173	91.5154	77.6608	0.177711	0.0351046	0	91.6683				275.475
Estimates	Base_HTE	2035	0	50.3389	132.31	0.475533	0.060644	0	94.1473				277.333
Estimates	Base_HTE	2040	0	13.5011	148.06	0.717162	0.0584304	0	113.91				276.247
Estimates	Base_HTE	2045	0	5.17774	149.685	0.830113	0.0719451	0	134.492				290.257
Estimates	Base_HTE	2050	0	2.20108	152.482	0.91665	0.0860872	0	152.502				308.188
Upper Estimates	Base_HTE	2019	816.065	0	0	0	0	0	233.27				1049.34
Upper Estimates	Base_HTE	2025	234.904	492.369	34.6229	0	0	0	284.058				1045.95
Upper Estimates	Base_HTE	2030	57.8625	331.247	281.29	0.228485	0.0451345	0	298.849				969.522
Upper Estimates	Base_HTE	2035	0	182.206	479.232	0.6114	0.0779709	0	306.931				969.058
Upper Estimates	Base_HTE	2040	0	48.8684	536.278	0.922066	0.0751248	0	371.36				957.504
Upper Estimates	Base_HTE	2045	0	18.7412	542.163	1.06729	0.0925009	0	438.459				1000.52
Upper Estimates	Base_HTE	2050	0	7.96698	552.293	1.17855	0.110684	0	497.176				1058.72
Point estimate and confidence interval	Scenarios	Year	Emission of all steelmaking routes (g TEQ)
			BF-BOF	BAT BF-BOF	BAT BF-BOF H2	BAT BF-BOF BIO	BAT BF-BOF CCS	SR-BOF	DRI-BOF	DRI-EAF	Ele-EAF	EAF	total
Lower Estimates	TM_HTE	2019	140.167	0	0	0	0	0	0	0	0	21.9622	162.129
Lower Estimates	TM_HTE	2025	40.3471	99.2597	6.9703	0	0	0	0	0	0	26.7438	173.321
Lower Estimates	TM_HTE	2030	9.93845	66.7781	56.6295	0	0	0.126936	0.0250747	0	0	28.1363	161.634
Lower Estimates	TM_HTE	2035	0.945809	29.7131	80.8277	0	7.72072	0.177401	0.143302	0	0	28.5121	148.04
Lower Estimates	TM_HTE	2040	0	5.52655	58.7804	1.92228	10.092	0.324945	0.246441	0	0	36.9147	113.807
Lower Estimates	TM_HTE	2045	0	0.251877	29.1734	1.25939	12.5939	0.536135	0.335754	0	0	44.1248	88.2752
Lower Estimates	TM_HTE	2050	0	0	0	1.07074	14.455	0.706239	0.437403	0	0	51.8882	68.5576
Estimates	TM_HTE	2019	203.335	0	0	0	0	5.54976	0	0	0	71.5528	280.438
Estimates	TM_HTE	2025	58.5299	136.03	9.55896	0	0	0	0	0	0	87.1313	291.25
Estimates	TM_HTE	2030	14.4173	91.5154	77.6608	0	0	0.177711	0.0351046	0	0	91.6683	275.475
Estimates	TM_HTE	2035	1.37205	40.72	110.846	0	10.5808	0.248362	0.200623	0	0	92.8925	256.86
Estimates	TM_HTE	2040	0	7.5738	80.6104	2.66866	13.8304	0.454923	0.345017	0	0	120.268	225.751
Estimates	TM_HTE	2045	0	0.345183	40.0079	1.74838	17.2591	0.75059	0.470055	0	0	143.759	204.34
Estimates	TM_HTE	2050	0	0	0	1.48649	19.8097	0.988734	0.612364	0	0	169.052	191.949
Upper Estimates	TM_HTE	2019	816.065	0	0	0	0	0	0	0	0	233.27	1049.34
Upper Estimates	TM_HTE	2025	234.904	492.369	34.6229	0	0	0	0	0	0	284.058	1045.95
Upper Estimates	TM_HTE	2030	57.8625	331.247	281.29	0	0	0.228485	0.0451345	0	0	298.849	969.522
Upper Estimates	TM_HTE	2035	5.50658	147.389	401.487	0	38.298	0.319322	0.257944	0	0	302.84	896.098
Upper Estimates	TM_HTE	2040	0	27.414	291.974	9.60387	50.0603	0.584901	0.443593	0	0	392.088	772.168
Upper Estimates	TM_HTE	2045	0	1.24942	144.91	6.29201	62.4708	0.965044	0.604356	0	0	468.67	685.162
Upper Estimates	TM_HTE	2050	0	0	0	5.34952	71.7029	1.27123	0.787325	0	0	551.129	630.24
Point estimate and confidence interval	Scenarios	Year	Emission of all steelmaking routes (g TEQ)
			BF-BOF	BAT BF-BOF	BAT BF-BOF H2	BAT BF-BOF BIO	BAT BF-BOF CCS	SR-BOF	DRI-BOF	DRI-EAF	Ele-EAF	EAF	total
Lower Estimates	CC_HTE	2019	140.167	0	0	0	0	0	0	0	0	21.9622	162.129
Lower Estimates	CC_HTE	2025	28.8823	96.6418	3.70297	6.32644	0	0	0	0	0	26.4055	161.959
Lower Estimates	CC_HTE	2030	3.69803	38.1916	44.5272	7.31814	11.2059	0.0649835	0.278052	0	0	27.9375	133.221
Lower Estimates	CC_HTE	2035	0	7.01884	44.1516	6.083	12.6339	0.13748	0.45525	0	0	31.5509	102.031
Lower Estimates	CC_HTE	2040	0	0	14.3952	2.16256	13.2157	0.189003	0.575348	0	0	40.2917	70.8294
Lower Estimates	CC_HTE	2045	0	0	0.50299	0	13.3495	0.30658	0.621534	0	0	46.3156	61.0962
Lower Estimates	CC_HTE	2050	0	0	0	0	14.8578	0.311376	0.574419	0	0	53.5363	69.2799
Estimates	CC_HTE	2019	203.335	0	0	0	0	5.54976	0	0	0	71.5528	280.438
Estimates	CC_HTE	2025	41.8985	132.442	5.0782	8.78287	0	0	0	0	0	86.0291	274.231
Estimates	CC_HTE	2030	5.36459	52.3393	61.0639	10.1596	15.357	0.0909769	0.389273	0	0	91.0206	235.785
Estimates	CC_HTE	2035	0	9.6189	60.5488	8.4449	17.314	0.192472	0.637351	0	0	102.793	199.549
Estimates	CC_HTE	2040	0	0	19.7413	3.00224	18.1113	0.264605	0.805487	0	0	131.27	173.195
Estimates	CC_HTE	2045	0	0	0.689792	0	18.2947	0.429212	0.870148	0	0	150.896	171.18
Estimates	CC_HTE	2050	0	0	0	0	20.3617	0.435926	0.804186	0	0	174.422	196.023
Upper Estimates	CC_HTE	2019	816.065	0	0	0	0	0	0	0	0	233.27	1049.34
Upper Estimates	CC_HTE	2025	168.155	479.383	18.3934	31.6075	0	0	0	0	0	280.465	978.004
Upper Estimates	CC_HTE	2030	21.5302	189.446	221.175	36.5621	55.5859	0.11697	0.500494	0	0	296.738	821.655
Upper Estimates	CC_HTE	2035	0	34.8163	219.309	30.3912	62.6694	0.247464	0.819451	0	0	335.117	683.37
Upper Estimates	CC_HTE	2040	0	0	71.5037	10.8044	65.5551	0.340206	1.03563	0	0	427.957	577.196
Upper Estimates	CC_HTE	2045	0	0	2.49845	0	66.219	0.551844	1.11876	0	0	491.939	562.327
Upper Estimates	CC_HTE	2050	0	0	0	0	73.7006	0.560476	1.03395	0	0	568.634	643.929

## Sheet: global emission of HCB
Point estimate and confidence interval	Scenarios	Year	Emission of all steelmaking routes (g)
			BF-BOF	SR-BOF	DRI-EAF	EAF							total
Lower Estimates	Base	2019	377041	729.44	7501.2	73207.2							458478
Lower Estimates	Base	2025	363399	630.651	8862.58	98434.8							471327
Lower Estimates	Base	2030	350235	537.552	10126	121920							482818
Lower Estimates	Base	2035	332111	429.186	11418.6	146626							490584
Lower Estimates	Base	2040	313536	311.381	12895.4	174543							501286
Lower Estimates	Base	2045	291191	179.041	14460.5	204515							510345
Lower Estimates	Base	2050	261980	31.791	15925.8	233782							511719
Estimates	Base	2019	692881	750.496	7501.2	135247							836379
Estimates	Base	2025	667812	648.856	8862.58	181854							859178
Estimates	Base	2030	643620	553.069	10126	225242							879541
Estimates	Base	2035	610314	441.575	11418.6	270885							893059
Estimates	Base	2040	576180	320.369	12895.4	322460							911856
Estimates	Base	2045	535116	184.209	14460.5	377833							927593
Estimates	Base	2050	481436	32.7086	15925.8	431902							929296
Upper Estimates	Base	2019	1.01214e+06	771.552	7501.2	248160							1.26857e+06
Upper Estimates	Base	2025	975517	667.06	8862.58	333677							1.31872e+06
Upper Estimates	Base	2030	940178	568.585	10126	413288							1.36416e+06
Upper Estimates	Base	2035	891526	453.964	11418.6	497036							1.40043e+06
Upper Estimates	Base	2040	841663	329.358	12895.4	591670							1.44656e+06
Upper Estimates	Base	2045	781679	189.378	14460.5	693271							1.4896e+06
Upper Estimates	Base	2050	703265	33.6263	15925.8	792480							1.5117e+06
Point estimate and confidence interval	Scenarios	Year	Emission of all steelmaking routes (g)
			BF-BOF	SR-BOF	BAT BF-BOF H2	SR-BOF CCS	DRI-EAF	DRI-EAF CCS	DRI-EAF H2	EAF			total
Lower Estimates	SDS_LTE	2019	377041	729.44	0	0	7501.2	0	0	73207.2			458478
Lower Estimates	SDS_LTE	2025	372170	589.341	0	0	8114.32	393.3	0	86094.1			467361
Lower Estimates	SDS_LTE	2030	348963	0	717.826	730.138	8615.27	786.6	471.96	96720.9			457006
Lower Estimates	SDS_LTE	2035	306202	0	4127.5	2555.5	9116.23	1179.9	2713.77	107348			433243
Lower Estimates	SDS_LTE	2040	263441	0	7537.18	4380.87	9617.19	1573.2	4955.58	117975			409480
Lower Estimates	SDS_LTE	2045	220680	0	10946.9	6206.23	10118.1	1966.5	7197.39	128601			385717
Lower Estimates	SDS_LTE	2050	177920	0	14356.5	8031.6	10619.1	2359.8	9439.2	139228			361954
Estimates	SDS_LTE	2019	692881	750.496	0	0	7501.2	0	0	135247			836379
Estimates	SDS_LTE	2025	683930	606.353	0	0	8114.32	393.3	0	159055			852099
Estimates	SDS_LTE	2030	641283	0	1331.93	751.215	8615.27	786.6	471.96	178688			831928
Estimates	SDS_LTE	2035	562702	0	7658.62	2629.27	9116.23	1179.9	2713.77	198320			784320
Estimates	SDS_LTE	2040	484121	0	13985.3	4507.33	9617.19	1573.2	4955.58	217953			736713
Estimates	SDS_LTE	2045	405540	0	20312	6385.38	10118.1	1966.5	7197.39	237586			689105
Estimates	SDS_LTE	2050	326960	0	26638.7	8263.44	10619.1	2359.8	9439.2	257218			641498
Upper Estimates	SDS_LTE	2019	1.01214e+06	771.552	0	0	7501.2	0	0	248160			1.26857e+06
Upper Estimates	SDS_LTE	2025	999061	623.365	0	0	8114.32	393.3	0	291844			1.30004e+06
Upper Estimates	SDS_LTE	2030	936764	0	2436.13	772.291	8615.27	786.6	471.96	327868			1.27771e+06
Upper Estimates	SDS_LTE	2035	821976	0	14007.8	2703.04	9116.23	1179.9	2713.77	363891			1.21559e+06
Upper Estimates	SDS_LTE	2040	707187	0	25579.4	4633.79	9617.19	1573.2	4955.58	399914			1.15346e+06
Upper Estimates	SDS_LTE	2045	592399	0	37151	6564.53	10118.1	1966.5	7197.39	435937			1.09133e+06
Upper Estimates	SDS_LTE	2050	477611	0	48722.7	8495.28	10619.1	2359.8	9439.2	471960			1.02921e+06
Point estimate and confidence interval	Scenarios	Year	Emission of all steelmaking routes (g)
			BF-BOF	BAT BF-BOF	BAT BF-BOF H2	SR-BOF	DRI-BOF	DRI-EAF	EAF				total
Lower Estimates	Base_HTE	2019	377041	0	0	729.44	0	7501.2	73207.2				458478
Lower Estimates	Base_HTE	2025	108531	217891	15313.6	0	0	10267.8	89145.9				441150
Lower Estimates	Base_HTE	2030	26733.8	146589	124414	2736.18	952.84	10603.7	93787.8				405817
Lower Estimates	Base_HTE	2035	0	80632.6	211963	7321.7	1646.05	10229.9	96324.2				408118
Lower Estimates	Base_HTE	2040	0	21626	237195	11042	1585.97	10056.8	116544				398050
Lower Estimates	Base_HTE	2045	0	8293.68	239798	12781.1	1952.8	9106.49	137601				409533
Lower Estimates	Base_HTE	2050	0	3525.68	244278	14113.5	2336.65	9237.29	156029				429520
Estimates	Base_HTE	2019	692881	0	0	750.496	0	7501.2	135247				836379
Estimates	Base_HTE	2025	199445	404133	28414.6	0	0	10267.8	164693				806954
Estimates	Base_HTE	2030	49128.2	271885	230851	2815.16	972.899	10603.7	173269				739525
Estimates	Base_HTE	2035	0	149553	393300	7533.05	1680.71	10229.9	177955				740251
Estimates	Base_HTE	2040	0	40110.8	440117	11360.8	1619.36	10056.8	215310				718575
Estimates	Base_HTE	2045	0	15382.7	444947	13150.1	1993.91	9106.49	254213				738793
Estimates	Base_HTE	2050	0	6539.24	453261	14520.9	2385.84	9237.29	288256				774200
Upper Estimates	Base_HTE	2019	1.01214e+06	0	0	771.552	0	7501.2	248160				1.26857e+06
Upper Estimates	Base_HTE	2025	291343	739186	51970.8	0	0	10267.8	302190				1.39496e+06
Upper Estimates	Base_HTE	2030	71764.7	497296	422232	2894.14	992.959	10603.7	317925				1.32371e+06
Upper Estimates	Base_HTE	2035	0	273543	719354	7744.4	1715.36	10229.9	326523				1.33911e+06
Upper Estimates	Base_HTE	2040	0	73365.3	804983	11679.5	1652.75	10056.8	395064				1.2968e+06
Upper Estimates	Base_HTE	2045	0	28135.9	813818	13519	2035.02	9106.49	466446				1.33306e+06
Upper Estimates	Base_HTE	2050	0	11960.7	829023	14928.3	2435.04	9237.29	528910				1.39649e+06
Point estimate and confidence interval	Scenarios	Year	Emission of all steelmaking routes (g)
			BF-BOF	BAT BF-BOF	BAT BF-BOF H2	BAT BF-BOF BIO	BAT BF-BOF CCS	SR-BOF	DRI-BOF	DRI-EAF	Ele-EAF	EAF	total
Lower Estimates	TM_HTE	2019	377041	0	0	0	0	729.44	0	7501.2	0	73207.2	458478
Lower Estimates	TM_HTE	2025	108531	217891	15313.6	0	0	0	0	10267.8	0	89145.9	441150
Lower Estimates	TM_HTE	2030	26733.8	146589	124414	0	0	2736.18	952.84	10603.7	0	93787.8	405817
Lower Estimates	TM_HTE	2035	2544.16	65225.1	177577	0	16948.3	3823.98	5445.48	16210.9	0	95040.3	382815
Lower Estimates	TM_HTE	2040	0	12131.7	129139	4219.71	22153.5	7004.37	9364.74	17465.7	0	123049	324528
Lower Estimates	TM_HTE	2045	0	552.912	64093.5	2764.56	27645.6	11556.7	12758.6	16364.1	0	147083	282819
Lower Estimates	TM_HTE	2050	0	0	0	2350.46	31731.1	15223.4	16621.3	17856.3	0	172961	256743
Estimates	TM_HTE	2019	692881	0	0	0	0	750.496	0	7501.2	0	135247	836379
Estimates	TM_HTE	2025	199445	404133	28414.6	0	0	0	0	10267.8	0	164693	806954
Estimates	TM_HTE	2030	49128.2	271885	230851	0	0	2815.16	972.899	10603.7	0	173269	739525
Estimates	TM_HTE	2035	4675.36	120976	329496	0	31434.7	3934.36	5560.12	16210.9	0	175583	687870
Estimates	TM_HTE	2040	0	22501.2	239619	7860.78	41089.1	7206.56	9561.9	17465.7	0	227328	572632
Estimates	TM_HTE	2045	0	1025.51	118926	5150.02	51275.5	11890.3	13027.2	16364.1	0	271729	489388
Estimates	TM_HTE	2050	0	0	0	4378.59	58853.2	15662.8	16971.2	17856.3	0	319538	433260
Upper Estimates	TM_HTE	2019	1.01214e+06	0	0	0	0	771.552	0	7501.2	0	248160	1.26857e+06
Upper Estimates	TM_HTE	2025	291343	739186	51970.8	0	0	0	0	10267.8	0	302190	1.39496e+06
Upper Estimates	TM_HTE	2030	71764.7	497296	422232	0	0	2894.14	992.959	10603.7	0	317925	1.32371e+06
Upper Estimates	TM_HTE	2035	6829.61	221273	602655	0	57496.2	4044.75	5674.76	16210.9	0	322171	1.23635e+06
Upper Estimates	TM_HTE	2040	0	41156.2	438269	14383.8	75154.7	7408.75	9759.05	17465.7	0	417115	1.02071e+06
Upper Estimates	TM_HTE	2045	0	1875.73	217518	9423.58	93786.5	12223.9	13295.8	16364.1	0	498585	863073
Upper Estimates	TM_HTE	2050	0	0	0	8012.01	107646	16102.2	17321.1	17856.3	0	586308	753246
Point estimate and confidence interval	Scenarios	Year	Emission of all steelmaking routes (g)
			BF-BOF	BAT BF-BOF	BAT BF-BOF H2	BAT BF-BOF BIO	BAT BF-BOF CCS	SR-BOF	DRI-BOF	DRI-EAF	Ele-EAF	EAF	total
Lower Estimates	CC_HTE	2019	377041	0	0	0	0	729.44	0	7501.2	0	73207.2	458478
Lower Estimates	CC_HTE	2025	77691.6	212145	8135.36	13887.6	0	0	0	16483.3	0	88018.2	416361
Lower Estimates	CC_HTE	2030	9947.45	83836.8	97825.5	16064.5	24598.8	1400.76	10566	19053.4	0	93125.1	356418
Lower Estimates	CC_HTE	2035	0	15407.5	97000.2	13353.2	27733.5	2963.45	17299.5	23922.8	0	105170	302850
Lower Estimates	CC_HTE	2040	0	0	31626	4747.18	29010.5	4074.07	21863.2	25837.6	0	134306	251464
Lower Estimates	CC_HTE	2045	0	0	1105.06	0	29304.3	6608.5	23618.3	25763.1	0	154385	240784
Lower Estimates	CC_HTE	2050	0	0	0	0	32615.2	6711.88	21827.9	27443.2	0	178454	267053
Estimates	CC_HTE	2019	692881	0	0	0	0	750.496	0	7501.2	0	135247	836379
Estimates	CC_HTE	2025	142772	393474	15095.2	25870.8	0	0	0	16483.3	0	162610	756306
Estimates	CC_HTE	2030	18280.3	155496	181516	29926.1	45624.5	1441.19	10788.4	19053.4	0	172045	634170
Estimates	CC_HTE	2035	0	28577	179985	24875.2	51438.6	3049	17663.7	23922.8	0	194296	523807
Estimates	CC_HTE	2040	0	0	58682.3	8843.38	53807.1	4191.68	22323.5	25837.6	0	248124	421809
Estimates	CC_HTE	2045	0	0	2050.45	0	54352.1	6799.26	24115.5	25763.1	0	285220	398300
Estimates	CC_HTE	2050	0	0	0	0	60492.9	6905.62	22287.4	27443.2	0	329687	446816
Upper Estimates	CC_HTE	2019	1.01214e+06	0	0	0	0	771.552	0	7501.2	0	248160	1.26857e+06
Upper Estimates	CC_HTE	2025	208557	719691	27609.5	47338.7	0	0	0	16483.3	0	298367	1.31805e+06
Upper Estimates	CC_HTE	2030	26703.2	284412	331997	54759.3	83450.3	1481.62	11010.9	19053.4	0	315678	1.12855e+06
Upper Estimates	CC_HTE	2035	0	52269.3	329196	45517.1	94084.7	3134.54	18027.9	23922.8	0	356507	922659
Upper Estimates	CC_HTE	2040	0	0	107331	16181.7	98416.9	4309.28	22783.8	25837.6	0	455273	730134
Upper Estimates	CC_HTE	2045	0	0	3750.31	0	99413.7	6990.02	24612.8	25763.1	0	523340	683869
Upper Estimates	CC_HTE	2050	0	0	0	0	110646	7099.37	22747	27443.2	0	604930	772865

## Sheet: global emission of PeCBz
Point estimate and confidence interval	Scenarios	Year	Emission of all steelmaking routes (g)
			BF-BOF	SR-BOF	DRI-EAF	EAF							total
Lower Estimates	Base	2019	2.13772e+06	0	0	496320							2.63404e+06
Lower Estimates	Base	2025	2.06037e+06	0	0	667355							2.72773e+06
Lower Estimates	Base	2030	1.98574e+06	0	0	826575							2.81231e+06
Lower Estimates	Base	2035	1.88298e+06	0	0	994072							2.87705e+06
Lower Estimates	Base	2040	1.77766e+06	0	0	1.18334e+06							2.961e+06
Lower Estimates	Base	2045	1.65097e+06	0	0	1.38654e+06							3.03751e+06
Lower Estimates	Base	2050	1.48536e+06	0	0	1584960							3.07032e+06
Estimates	Base	2019	2.44092e+06	0	0	496320							2.93724e+06
Estimates	Base	2025	2.35261e+06	0	0	667355							3.01997e+06
Estimates	Base	2030	2.26739e+06	0	0	826575							3.09396e+06
Estimates	Base	2035	2.15005e+06	0	0	994072							3.14413e+06
Estimates	Base	2040	2.0298e+06	0	0	1.18334e+06							3.21314e+06
Estimates	Base	2045	1.88514e+06	0	0	1.38654e+06							3.27168e+06
Estimates	Base	2050	1.69603e+06	0	0	1584960							3.28099e+06
Upper Estimates	Base	2019	2.78835e+06	0	0	496320							3.28467e+06
Upper Estimates	Base	2025	2.68746e+06	0	0	667355							3.35482e+06
Upper Estimates	Base	2030	2.59011e+06	0	0	826575							3.41668e+06
Upper Estimates	Base	2035	2.45608e+06	0	0	994072							3.45015e+06
Upper Estimates	Base	2040	2.31871e+06	0	0	1.18334e+06							3.50205e+06
Upper Estimates	Base	2045	2.15346e+06	0	0	1.38654e+06							3.54e+06
Upper Estimates	Base	2050	1.93744e+06	0	0	1584960							3.5224e+06
Point estimate and confidence interval	Scenarios	Year	Emission of all steelmaking routes (g)
			BF-BOF	SR-BOF	BAT BF-BOF H2	SR-BOF CCS	DRI-EAF	DRI-EAF CCS	DRI-EAF H2	EAF			total
Lower Estimates	SDS_LTE	2019	2.13772e+06	0	0	0	0	0	0	496320			2.63404e+06
Lower Estimates	SDS_LTE	2025	2.1101e+06	0	0	0	0	0	0	583689			2.69379e+06
Lower Estimates	SDS_LTE	2030	1.97853e+06	0	4098.12	0	0	0	0	655735			2.63836e+06
Lower Estimates	SDS_LTE	2035	1.73608e+06	0	23564.2	0	0	0	0	727781			2.48743e+06
Lower Estimates	SDS_LTE	2040	1.49364e+06	0	43030.2	0	0	0	0	799828			2.3365e+06
Lower Estimates	SDS_LTE	2045	1.2512e+06	0	62496.3	0	0	0	0	871874			2.18557e+06
Lower Estimates	SDS_LTE	2050	1.00876e+06	0	81962.3	0	0	0	0	943920			2.03464e+06
Estimates	SDS_LTE	2019	2.44092e+06	0	0	0	0	0	0	496320			2.93724e+06
Estimates	SDS_LTE	2025	2.40939e+06	0	0	0	0	0	0	583689			2.99308e+06
Estimates	SDS_LTE	2030	2.25915e+06	0	4679.37	0	0	0	0	655735			2.91957e+06
Estimates	SDS_LTE	2035	1.98232e+06	0	26906.4	0	0	0	0	727781			2.73701e+06
Estimates	SDS_LTE	2040	1.70549e+06	0	49133.4	0	0	0	0	799828			2.55445e+06
Estimates	SDS_LTE	2045	1.42866e+06	0	71360.4	0	0	0	0	871874			2.3719e+06
Estimates	SDS_LTE	2050	1.15183e+06	0	93587.4	0	0	0	0	943920			2.18934e+06
Upper Estimates	SDS_LTE	2019	2.78835e+06	0	0	0	0	0	0	496320			3.28467e+06
Upper Estimates	SDS_LTE	2025	2.75233e+06	0	0	0	0	0	0	583689			3.33602e+06
Upper Estimates	SDS_LTE	2030	2.5807e+06	0	5345.39	0	0	0	0	655735			3.24179e+06
Upper Estimates	SDS_LTE	2035	2.26447e+06	0	30736	0	0	0	0	727781			3.02299e+06
Upper Estimates	SDS_LTE	2040	1.94824e+06	0	56126.6	0	0	0	0	799828			2.8042e+06
Upper Estimates	SDS_LTE	2045	1.63201e+06	0	81517.3	0	0	0	0	871874			2.5854e+06
Upper Estimates	SDS_LTE	2050	1.31578e+06	0	106908	0	0	0	0	943920			2.36661e+06
Point estimate and confidence interval	Scenarios	Year	Emission of all steelmaking routes (g)
			BF-BOF	BAT BF-BOF	BAT BF-BOF H2	SR-BOF	DRI-BOF	DRI-EAF	EAF				total
Lower Estimates	Base_HTE	2019	2.13772e+06	0	0	0	0	0	496320				2.63404e+06
Lower Estimates	Base_HTE	2025	615341	1.2431e+06	87426.5	0	0	0	604379				2.55024e+06
Lower Estimates	Base_HTE	2030	151573	836306	710287	0	0	0	635849				2.33402e+06
Lower Estimates	Base_HTE	2035	0	460018	1.21011e+06	0	0	0	653045				2.32318e+06
Lower Estimates	Base_HTE	2040	0	123379	1.35416e+06	0	0	0	790128				2.26767e+06
Lower Estimates	Base_HTE	2045	0	47316.4	1.36902e+06	0	0	0	932891				2.34923e+06
Lower Estimates	Base_HTE	2050	0	20114.4	1.3946e+06	0	0	0	1.05782e+06				2.47253e+06
Estimates	Base_HTE	2019	2.44092e+06	0	0	0	0	0	496320				2.93724e+06
Estimates	Base_HTE	2025	702619	1.41941e+06	99826.6	0	0	0	604379				2.82623e+06
Estimates	Base_HTE	2030	173072	954923	811031	0	0	0	635849				2.57488e+06
Estimates	Base_HTE	2035	0	525265	1.38175e+06	0	0	0	653045				2.56006e+06
Estimates	Base_HTE	2040	0	140878	1.54623e+06	0	0	0	790128				2.47723e+06
Estimates	Base_HTE	2045	0	54027.5	1.5632e+06	0	0	0	932891				2.55012e+06
Estimates	Base_HTE	2050	0	22967.4	1.5924e+06	0	0	0	1.05782e+06				2.67319e+06
Upper Estimates	Base_HTE	2019	2.78835e+06	0	0	0	0	0	496320				3.28467e+06
Upper Estimates	Base_HTE	2025	802625	1.62144e+06	114035	0	0	0	604379				3.14248e+06
Upper Estimates	Base_HTE	2030	197706	1.09084e+06	926466	0	0	0	635849				2.85086e+06
Upper Estimates	Base_HTE	2035	0	600027	1.57841e+06	0	0	0	653045				2.83149e+06
Upper Estimates	Base_HTE	2040	0	160930	1.7663e+06	0	0	0	790128				2.71736e+06
Upper Estimates	Base_HTE	2045	0	61717.4	1.78569e+06	0	0	0	932891				2.7803e+06
Upper Estimates	Base_HTE	2050	0	26236.3	1.81905e+06	0	0	0	1.05782e+06				2.90311e+06
Point estimate and confidence interval	Scenarios	Year	Emission of all steelmaking routes (g)
			BF-BOF	BAT BF-BOF	BAT BF-BOF H2	BAT BF-BOF BIO	BAT BF-BOF CCS	SR-BOF	DRI-BOF	DRI-EAF	Ele-EAF	EAF	total
Lower Estimates	TM_HTE	2019	2.13772e+06	0	0	0	0	0	0	0	0	496320	2.63404e+06
Lower Estimates	TM_HTE	2025	615341	1.2431e+06	87426.5	0	0	0	0	0	0	604379	2.55024e+06
Lower Estimates	TM_HTE	2030	151573	836306	710287	0	0	0	0	0	0	635849	2.33402e+06
Lower Estimates	TM_HTE	2035	14424.7	372117	1.0138e+06	0	96691.8	0	0	0	0	644341	2.14137e+06
Lower Estimates	TM_HTE	2040	0	69212.6	737265	24074	126388	0	0	0	0	834230	1.79117e+06
Lower Estimates	TM_HTE	2045	0	3154.43	365914	15772.1	157721	0	0	0	0	997171	1.53973e+06
Lower Estimates	TM_HTE	2050	0	0	0	13409.6	181030	0	0	0	0	1.17262e+06	1.36706e+06
Estimates	TM_HTE	2019	2.44092e+06	0	0	0	0	0	0	0	0	496320	2.93724e+06
Estimates	TM_HTE	2025	702619	1.41941e+06	99826.6	0	0	0	0	0	0	604379	2.82623e+06
Estimates	TM_HTE	2030	173072	954923	811031	0	0	0	0	0	0	635849	2.57488e+06
Estimates	TM_HTE	2035	16470.7	424896	1.15759e+06	0	110406	0	0	0	0	644341	2.3537e+06
Estimates	TM_HTE	2040	0	79029.4	841835	27488.5	144315	0	0	0	0	834230	1.9269e+06
Estimates	TM_HTE	2045	0	3601.84	417813	18009.2	180092	0	0	0	0	997171	1.61669e+06
Estimates	TM_HTE	2050	0	0	0	15311.6	206706	0	0	0	0	1.17262e+06	1.39463e+06
Upper Estimates	TM_HTE	2019	2.78835e+06	0	0	0	0	0	0	0	0	496320	3.28467e+06
Upper Estimates	TM_HTE	2025	802625	1.62144e+06	114035	0	0	0	0	0	0	604379	3.14248e+06
Upper Estimates	TM_HTE	2030	197706	1.09084e+06	926466	0	0	0	0	0	0	635849	2.85086e+06
Upper Estimates	TM_HTE	2035	18815	485372	1.32235e+06	0	126120	0	0	0	0	644341	2.597e+06
Upper Estimates	TM_HTE	2040	0	90277.8	961654	31401	164855	0	0	0	0	834230	2.08242e+06
Upper Estimates	TM_HTE	2045	0	4114.49	477281	20572.5	205725	0	0	0	0	997171	1.70486e+06
Upper Estimates	TM_HTE	2050	0	0	0	17490.9	236127	0	0	0	0	1.17262e+06	1.42623e+06
Point estimate and confidence interval	Scenarios	Year	Emission of all steelmaking routes (g)
			BF-BOF	BAT BF-BOF	BAT BF-BOF H2	BAT BF-BOF BIO	BAT BF-BOF CCS	SR-BOF	DRI-BOF	DRI-EAF	Ele-EAF	EAF	total
Lower Estimates	CC_HTE	2019	2.13772e+06	0	0	0	0	0	0	0	0	496320	2.63404e+06
Lower Estimates	CC_HTE	2025	440490	1.21031e+06	46445.3	79230.2	0	0	0	0	0	596734	2.37321e+06
Lower Estimates	CC_HTE	2030	56399.3	478298	558492	91650	140339	0	0	0	0	631357	1.95654e+06
Lower Estimates	CC_HTE	2035	0	87901.6	553780	76181.4	158223	0	0	0	0	713014	1.5891e+06
Lower Estimates	CC_HTE	2040	0	0	180555	27083.2	165508	0	0	0	0	910546	1.28369e+06
Lower Estimates	CC_HTE	2045	0	0	6308.85	0	167185	0	0	0	0	1.04668e+06	1.22017e+06
Lower Estimates	CC_HTE	2050	0	0	0	0	186074	0	0	0	0	1.20986e+06	1.39593e+06
Estimates	CC_HTE	2019	2.44092e+06	0	0	0	0	0	0	0	0	496320	2.93724e+06
Estimates	CC_HTE	2025	502967	1.38197e+06	53032.9	90467.9	0	0	0	0	0	596734	2.62518e+06
Estimates	CC_HTE	2030	64398.8	546138	637706	104649	160244	0	0	0	0	631357	2.14449e+06
Estimates	CC_HTE	2035	0	100369	632326	86986.6	180664	0	0	0	0	713014	1.71336e+06
Estimates	CC_HTE	2040	0	0	206164	30924.5	188983	0	0	0	0	910546	1.33662e+06
Estimates	CC_HTE	2045	0	0	7203.67	0	190897	0	0	0	0	1.04668e+06	1.24478e+06
Estimates	CC_HTE	2050	0	0	0	0	212465	0	0	0	0	1.20986e+06	1.42233e+06
Upper Estimates	CC_HTE	2019	2.78835e+06	0	0	0	0	0	0	0	0	496320	3.28467e+06
Upper Estimates	CC_HTE	2025	574556	1.57867e+06	60581.1	103344	0	0	0	0	0	596734	2.91389e+06
Upper Estimates	CC_HTE	2030	73564.9	623870	728471	119544	225293	0	0	0	0	631357	2.4021e+06
Upper Estimates	CC_HTE	2035	0	114655	722325	99367.5	254002	0	0	0	0	713014	1.90336e+06
Upper Estimates	CC_HTE	2040	0	0	235507	35326.1	265698	0	0	0	0	910546	1.44708e+06
Upper Estimates	CC_HTE	2045	0	0	8228.98	0	268389	0	0	0	0	1.04668e+06	1.3233e+06
Upper Estimates	CC_HTE	2050	0	0	0	0	298712	0	0	0	0	1.20986e+06	1.50857e+06

## Sheet: global emission of PCNs
Point estimate and confidence interval	Scenarios	Year	Emission of all steelmaking routes (g TEQ)
			BF-BOF	SR-BOF	DRI-EAF	EAF							total
Lower Estimates	Base	2019	3.95458	0.0188	0	8.272							12.2454
Lower Estimates	Base	2025	3.8115	0.0162539	0	11.1226							14.9503
Lower Estimates	Base	2030	3.67343	0.0138544	0	13.7763							17.4635
Lower Estimates	Base	2035	3.48334	0.0110615	0	16.5679							20.0623
Lower Estimates	Base	2040	3.28852	0.00802529	0	19.7223							23.0189
Lower Estimates	Base	2045	3.05415	0.00461446	0	23.109							26.1678
Lower Estimates	Base	2050	2.74777	0.000819355	0	26.416							29.1646
Estimates	Base	2019	10.2714	0.02632	0	10.7536							21.0513
Estimates	Base	2025	9.89976	0.0227555	0	14.4594							24.3819
Estimates	Base	2030	9.54113	0.0193962	0	17.9091							27.4697
Estimates	Base	2035	9.0474	0.0154861	0	21.5382							30.6011
Estimates	Base	2040	8.54139	0.0112354	0	25.639							34.1916
Estimates	Base	2045	7.93265	0.00646025	0	30.0417							37.9809
Estimates	Base	2050	7.13689	0.0011471	0	34.3408							41.4788
Upper Estimates	Base	2019	27.1162	0.03384	0	12.8216							39.9716
Upper Estimates	Base	2025	26.1351	0.029257	0	17.24							43.4044
Upper Estimates	Base	2030	25.1883	0.024938	0	21.3532							46.5665
Upper Estimates	Base	2035	23.8849	0.0199107	0	25.6802							49.585
Upper Estimates	Base	2040	22.549	0.0144455	0	30.5696							53.1331
Upper Estimates	Base	2045	20.942	0.00830604	0	35.819							56.7693
Upper Estimates	Base	2050	18.8412	0.00147484	0	40.9448							59.7875
Point estimate and confidence interval	Scenarios	Year	Emission of all steelmaking routes (g TEQ)
			BF-BOF	SR-BOF	BAT BF-BOF H2	SR-BOF CCS	DRI-EAF	DRI-EAF CCS	DRI-EAF H2	EAF			total
Lower Estimates	SDS_LTE	2019	3.95458	0.0188	0	0	0	0	0	8.272			12.2454
Lower Estimates	SDS_LTE	2025	3.90349	0.0151892	0	0	0	0	0	9.72815			13.6468
Lower Estimates	SDS_LTE	2030	3.66009	0	0.00820962	0.018818	0	0	0	10.9289			14.616
Lower Estimates	SDS_LTE	2035	3.21159	0	0.0472053	0.0658635	0	0	0	12.1297			15.4544
Lower Estimates	SDS_LTE	2040	2.7631	0	0.086201	0.112909	0	0	0	13.3305			16.2927
Lower Estimates	SDS_LTE	2045	2.3146	0	0.125197	0.159954	0	0	0	14.5312			17.131
Lower Estimates	SDS_LTE	2050	1.8661	0	0.164192	0.207	0	0	0	15.732			17.9693
Estimates	SDS_LTE	2019	10.2714	0.02632	0	0	0	0	0	10.7536			21.0513
Estimates	SDS_LTE	2025	10.1387	0.0212649	0	0	0	0	0	12.6466			22.8066
Estimates	SDS_LTE	2030	9.50649	0	0.0215611	0.0263452	0	0	0	14.2076			23.762
Estimates	SDS_LTE	2035	8.34159	0	0.123976	0.0922089	0	0	0	15.7686			24.3264
Estimates	SDS_LTE	2040	7.1767	0	0.226392	0.158073	0	0	0	17.3296			24.8908
Estimates	SDS_LTE	2045	6.0118	0	0.328807	0.223936	0	0	0	18.8906			25.4551
Estimates	SDS_LTE	2050	4.8469	0	0.431222	0.2898	0	0	0	20.4516			26.0195
Upper Estimates	SDS_LTE	2019	27.1162	0.03384	0	0	0	0	0	12.8216			39.9716
Upper Estimates	SDS_LTE	2025	26.7659	0.0273405	0	0	0	0	0	15.0786			41.8719
Upper Estimates	SDS_LTE	2030	25.0969	0	0.0550951	0.0338724	0	0	0	16.9398			42.1257
Upper Estimates	SDS_LTE	2035	22.0216	0	0.316797	0.118554	0	0	0	18.801			41.258
Upper Estimates	SDS_LTE	2040	18.9463	0	0.578499	0.203236	0	0	0	20.6622			40.3902
Upper Estimates	SDS_LTE	2045	15.871	0	0.840201	0.287918	0	0	0	22.5234			39.5225
Upper Estimates	SDS_LTE	2050	12.7957	0	1.1019	0.3726	0	0	0	24.3846			38.6548
Point estimate and confidence interval	Scenarios	Year	Emission of all steelmaking routes (g TEQ)
			BF-BOF	BAT BF-BOF	BAT BF-BOF H2	SR-BOF	DRI-BOF	DRI-EAF	EAF				total
Lower Estimates	Base_HTE	2019	3.95458	0	0	0	0	0	8.272				12.2266
Lower Estimates	Base_HTE	2025	1.13832	2.49025	0.175139	0	0	0	10.073				13.8767
Lower Estimates	Base_HTE	2030	0.280397	1.67534	1.4229	0.0705201	0.0250747	0	10.5975				14.0717
Lower Estimates	Base_HTE	2035	0	0.92154	2.42418	0.188704	0.0433172	0	10.8841				14.4618
Lower Estimates	Base_HTE	2040	0	0.247161	2.71274	0.284588	0.041736	0	13.1688				16.455
Lower Estimates	Base_HTE	2045	0	0.0947874	2.74252	0.32941	0.0513894	0	15.5482				18.7663
Lower Estimates	Base_HTE	2050	0	0.0402946	2.79376	0.36375	0.0614908	0	17.6303				20.8896
Estimates	Base_HTE	2019	10.2714	0	0	0	0	0	10.7536				21.025
Estimates	Base_HTE	2025	2.95661	6.54021	0.459971	0	0	0	13.0949				23.0517
Estimates	Base_HTE	2030	0.728285	4.4	3.73698	0.0987281	0.0351046	0	13.7767				22.7758
Estimates	Base_HTE	2035	0	2.42026	6.36668	0.264185	0.060644	0	14.1493				23.2611
Estimates	Base_HTE	2040	0	0.649125	7.12454	0.398423	0.0584304	0	17.1194				25.35
Estimates	Base_HTE	2045	0	0.248942	7.20273	0.461174	0.0719451	0	20.2126				28.1974
Estimates	Base_HTE	2050	0	0.105827	7.33731	0.50925	0.0860872	0	22.9194				30.9579
Upper Estimates	Base_HTE	2019	27.1162	0	0	0	0	0	12.8216				39.9378
Upper Estimates	Base_HTE	2025	7.80538	16.7122	1.17536	0	0	0	15.6131				41.3061
Upper Estimates	Base_HTE	2030	1.92265	11.2433	9.54911	0.126936	0.0451345	0	16.4261				39.3133
Upper Estimates	Base_HTE	2035	0	6.18449	16.2688	0.339667	0.0779709	0	16.8703				39.7412
Upper Estimates	Base_HTE	2040	0	1.65871	18.2053	0.512259	0.0751248	0	20.4117				40.8631
Upper Estimates	Base_HTE	2045	0	0.636122	18.4051	0.592938	0.0925009	0	24.0997				43.8264
Upper Estimates	Base_HTE	2050	0	0.270419	18.749	0.65475	0.110684	0	27.327				47.1119
Point estimate and confidence interval	Scenarios	Year	Emission of all steelmaking routes (g TEQ)
			BF-BOF	BAT BF-BOF	BAT BF-BOF H2	BAT BF-BOF BIO	BAT BF-BOF CCS	SR-BOF	DRI-BOF	DRI-EAF	Ele-EAF	EAF	total
Lower Estimates	TM_HTE	2019	3.95458	0	0	0	0	0	0	0	0	8.272	12.2266
Lower Estimates	TM_HTE	2025	1.13832	2.49025	0.175139	0	0	0	0	0	0	10.073	13.8767
Lower Estimates	TM_HTE	2030	0.280397	1.67534	1.4229	0	0	0.0705201	0.0250747	0	0	10.5975	14.0717
Lower Estimates	TM_HTE	2035	0.0266844	0.745449	2.03091	0	0.193699	0.0985562	0.143302	0	0	10.739	13.9776
Lower Estimates	TM_HTE	2040	0	0.138651	1.47694	0.0482266	0.253189	0.180525	0.246441	0	0	13.9038	16.2478
Lower Estimates	TM_HTE	2045	0	0.00631916	0.733023	0.0315958	0.315958	0.297853	0.335754	0	0	16.6195	18.34
Lower Estimates	TM_HTE	2050	0	0	0	0.026863	0.362651	0.392355	0.437403	0	0	19.5436	20.7629
Estimates	TM_HTE	2019	10.2714	0	0	0	0	0	0	0	0	10.7536	21.025
Estimates	TM_HTE	2025	2.95661	6.54021	0.459971	0	0	0	0	0	0	13.0949	23.0517
Estimates	TM_HTE	2030	0.728285	4.4	3.73698	0	0	0.0987281	0.0351046	0	0	13.7767	22.7758
Estimates	TM_HTE	2035	0.0693084	1.95779	5.33383	0	0.508717	0.137979	0.200623	0	0	13.9607	22.169
Estimates	TM_HTE	2040	0	0.364143	3.87892	0.126659	0.664957	0.252735	0.345017	0	0	18.075	23.7074
Estimates	TM_HTE	2045	0	0.0165962	1.92515	0.0829808	0.829808	0.416994	0.470055	0	0	21.6054	25.347
Estimates	TM_HTE	2050	0	0	0	0.070551	0.952439	0.549297	0.612364	0	0	25.4067	27.5913
Upper Estimates	TM_HTE	2019	27.1162	0	0	0	0	0	0	0	0	12.8216	39.9378
Upper Estimates	TM_HTE	2025	7.80538	16.7122	1.17536	0	0	0	0	0	0	15.6131	41.3061
Upper Estimates	TM_HTE	2030	1.92265	11.2433	9.54911	0	0	0.126936	0.0451345	0	0	16.4261	39.3133
Upper Estimates	TM_HTE	2035	0.182972	5.00274	13.6295	0	1.29993	0.177401	0.257944	0	0	16.6455	37.196
Upper Estimates	TM_HTE	2040	0	0.930495	9.9118	0.323651	1.69917	0.324945	0.443593	0	0	21.5509	35.1846
Upper Estimates	TM_HTE	2045	0	0.0424082	4.91935	0.212041	2.12041	0.536135	0.604356	0	0	25.7602	34.1949
Upper Estimates	TM_HTE	2050	0	0	0	0.180279	2.43377	0.706239	0.787325	0	0	30.2926	34.4002
Point estimate and confidence interval	Scenarios	Year	Emission of all steelmaking routes (g TEQ)
			BF-BOF	BAT BF-BOF	BAT BF-BOF H2	BAT BF-BOF BIO	BAT BF-BOF CCS	SR-BOF	DRI-BOF	DRI-EAF	Ele-EAF	EAF	total
Lower Estimates	CC_HTE	2019	3.95458	0	0	0	0	0	0	0	0	8.272	12.2266
Lower Estimates	CC_HTE	2025	0.814866	2.42457	0.0930424	0.158719	0	0	0	0	0	9.94556	13.4368
Lower Estimates	CC_HTE	2030	0.104334	0.958159	1.11881	0.183599	0.281137	0.0361019	0.278052	0	1	10.5226	14.4828
Lower Estimates	CC_HTE	2035	0	0.17609	1.10937	0.152612	0.316963	0.0763777	0.45525	0	2	11.8836	16.1702
Lower Estimates	CC_HTE	2040	0	0	0.361699	0.0542549	0.331558	0.105002	0.575348	0	3	15.1758	19.6036
Lower Estimates	CC_HTE	2045	0	0	0.0126383	0	0.334915	0.170322	0.621534	0	4	17.4447	22.5841
Lower Estimates	CC_HTE	2050	0	0	0	0	0.372755	0.172987	0.574419	0	5	20.1643	26.2845
Estimates	CC_HTE	2019	10.2714	0	0	0	0	0	0	0	0	10.7536	21.025
Estimates	CC_HTE	2025	2.11648	6.36772	0.244359	0.416848	0	0	0	0	0	12.9292	22.0746
Estimates	CC_HTE	2030	0.27099	2.51644	2.93835	0.482191	0.738356	0.0505427	0.389273	0	0	13.6794	21.0655
Estimates	CC_HTE	2035	0	0.46247	2.91356	0.400808	0.832447	0.106929	0.637351	0	0	15.4486	20.8022
Estimates	CC_HTE	2040	0	0	0.949939	0.142491	0.870778	0.147003	0.805487	0	0	19.7285	22.6442
Estimates	CC_HTE	2045	0	0	0.0331923	0	0.879596	0.238451	0.870148	0	0	22.678	24.6994
Estimates	CC_HTE	2050	0	0	0	0	0.978975	0.242181	0.804186	0	0	26.2136	28.239
Upper Estimates	CC_HTE	2019	27.1162	0	0	0	0	0	0	0	0	12.8216	39.9378
Upper Estimates	CC_HTE	2025	5.58746	16.2714	0.624411	1.06517	0	0	0	0	0	15.4156	38.9641
Upper Estimates	CC_HTE	2030	0.715406	6.43025	7.50837	1.23214	1.88672	0.0649835	0.500494	0	0	16.31	34.6484
Upper Estimates	CC_HTE	2035	0	1.18175	7.44503	1.02418	2.12715	0.13748	0.819451	0	0	18.4195	31.1546
Upper Estimates	CC_HTE	2040	0	0	2.42738	0.364107	2.2251	0.189003	1.03563	0	0	23.5224	29.7637
Upper Estimates	CC_HTE	2045	0	0	0.0848163	0	2.24763	0.30658	1.11876	0	0	27.0392	30.797
Upper Estimates	CC_HTE	2050	0	0	0	0	2.50157	0.311376	1.03395	0	0	31.2547	35.1016

## Sheet: global emission of HCBD
Point estimate and confidence interval	Scenarios	Year	Emission of all steelmaking routes (g)
			BF-BOF	SR-BOF	DRI-EAF	EAF							total
Lower Estimates	Base	2019	1163.74	0	0	17.7848							1181.52
Lower Estimates	Base	2025	1121.63	0	0	23.9135							1145.55
Lower Estimates	Base	2030	1081	0	0	29.619							1110.62
Lower Estimates	Base	2035	1025.06	0	0	35.6209							1060.68
Lower Estimates	Base	2040	967.732	0	0	42.403							1010.14
Lower Estimates	Base	2045	898.763	0	0	49.6844							948.447
Lower Estimates	Base	2050	808.604	0	0	56.7944							865.398
Estimates	Base	2019	1917.54	0	0	165.854							2083.4
Estimates	Base	2025	1848.17	0	0	223.008							2071.17
Estimates	Base	2030	1781.22	0	0	276.214							2057.43
Estimates	Base	2035	1689.04	0	0	332.186							2021.23
Estimates	Base	2040	1594.58	0	0	395.433							1990.01
Estimates	Base	2045	1480.93	0	0	463.336							1944.27
Estimates	Base	2050	1332.37	0	0	529.641							1862.01
Upper Estimates	Base	2019	4221.07	0	0	1537.35							5758.42
Upper Estimates	Base	2025	4068.35	0	0	2067.13							6135.48
Upper Estimates	Base	2030	3920.97	0	0	2560.32							6481.29
Upper Estimates	Base	2035	3718.07	0	0	3079.14							6797.21
Upper Estimates	Base	2040	3510.12	0	0	3665.39							7175.52
Upper Estimates	Base	2045	3259.96	0	0	4294.81							7554.77
Upper Estimates	Base	2050	2932.94	0	0	4909.41							7842.35
Point estimate and confidence interval	Scenarios	Year	Emission of all steelmaking routes (g)
			BF-BOF	SR-BOF	BAT BF-BOF H2	SR-BOF CCS	DRI-EAF	DRI-EAF CCS	DRI-EAF H2	EAF			total
Lower Estimates	SDS_LTE	2019	1163.74	0	0.0188	0	0	0	0	17.7848			1181.54
Lower Estimates	SDS_LTE	2025	1148.71	0.0456435	0	0	0.427781	0.0207345	0	20.9155			1170.12
Lower Estimates	SDS_LTE	2030	1077.08	0	2.30049	0	0	0	0	23.4972			1102.88
Lower Estimates	SDS_LTE	2035	945.096	0	13.2278	0	0	0	0	26.0788			984.402
Lower Estimates	SDS_LTE	2040	813.114	0	24.1552	0	0	0	0	28.6605			865.93
Lower Estimates	SDS_LTE	2045	681.132	0	35.0825	0	0	0	0	31.2421			747.457
Lower Estimates	SDS_LTE	2050	549.15	0	46.0099	0	0	0	0	33.8238			628.984
Estimates	SDS_LTE	2019	1917.54	0	0	0	0	0	0	165.854			2083.4
Estimates	SDS_LTE	2025	1892.77	0	0	0	0	0	0	195.049			2087.82
Estimates	SDS_LTE	2030	1774.75	0	3.74556	0	0	0	0	219.125			1997.62
Estimates	SDS_LTE	2035	1557.28	0	21.537	0	0	0	0	243.2			1822.01
Estimates	SDS_LTE	2040	1339.8	0	39.3284	0	0	0	0	267.276			1646.41
Estimates	SDS_LTE	2045	1122.33	0	57.1198	0	0	0	0	291.351			1470.8
Estimates	SDS_LTE	2050	904.859	0	74.9112	0	0	0	0	315.427			1295.2
Upper Estimates	SDS_LTE	2019	4221.07	0	0	0	0	0	0	1537.35			5758.42
Upper Estimates	SDS_LTE	2025	4166.54	0.312973	0	0	2.93325	0.142175	0	1807.98			5977.91
Upper Estimates	SDS_LTE	2030	3906.73	0	8.16149	0.387745	3.11435	0.284349	0.170609	2031.14			5949.99
Upper Estimates	SDS_LTE	2035	3428.02	0	46.9286	1.35712	3.29544	0.426523	0.981004	2254.3			5735.31
Upper Estimates	SDS_LTE	2040	2949.3	0	85.6957	2.32649	3.47653	0.568698	1.7914	2477.47			5520.62
Upper Estimates	SDS_LTE	2045	2470.58	0	124.463	3.29586	3.65762	0.710873	2.60179	2700.63			5305.93
Upper Estimates	SDS_LTE	2050	1991.86	0	163.23	4.26523	3.83871	0.853047	3.41219	2923.79			5091.25
Point estimate and confidence interval	Scenarios	Year	Emission of all steelmaking routes (g)
			BF-BOF	BAT BF-BOF	BAT BF-BOF H2	SR-BOF	DRI-BOF	DRI-EAF	EAF				total
Lower Estimates	Base_HTE	2019	1163.74	0	0.0188	0	0	0	17.7848				1181.54
Lower Estimates	Base_HTE	2025	334.982	697.817	49.0772	0	0	0	21.6569				1103.53
Lower Estimates	Base_HTE	2030	82.514	469.464	398.723	0	0	0	22.7846				973.485
Lower Estimates	Base_HTE	2035	0	258.233	679.302	0	0	0	23.4008				960.936
Lower Estimates	Base_HTE	2040	0	69.2593	760.163	0	0	0	28.3129				857.736
Lower Estimates	Base_HTE	2045	0	26.5613	768.506	0	0	0	33.4286				828.496
Lower Estimates	Base_HTE	2050	0	11.2913	782.865	0	0	0	37.9052				832.061
Estimates	Base_HTE	2019	1917.54	0	0.0188	0	0	0	165.854				2083.42
Estimates	Base_HTE	2025	551.964	1136.15	79.9053	0	0	0	201.963				1969.99
Estimates	Base_HTE	2030	135.962	764.36	649.182	0	0	0	212.48				1761.98
Estimates	Base_HTE	2035	0	420.444	1106.01	0	0	0	218.226				1744.68
Estimates	Base_HTE	2040	0	112.765	1237.66	0	0	0	264.035				1614.46
Estimates	Base_HTE	2045	0	43.2459	1251.25	0	0	0	311.741				1606.23
Estimates	Base_HTE	2050	0	18.384	1274.62	0	0	0	353.488				1646.5
Upper Estimates	Base_HTE	2019	4221.07	0	0.0188	0	0	0	1537.35				5758.44
Upper Estimates	Base_HTE	2025	1215.03	2475.65	174.112	0	0	0	1872.06				5736.86
Upper Estimates	Base_HTE	2030	299.292	1665.52	1414.55	0	0	0	1969.54				5348.91
Upper Estimates	Base_HTE	2035	0	916.137	2409.97	0	0	0	2022.81				5348.91
Upper Estimates	Base_HTE	2040	0	245.712	2696.84	0	0	0	2447.42				5389.98
Upper Estimates	Base_HTE	2045	0	94.2317	2726.44	0	0	0	2889.63				5710.3
Upper Estimates	Base_HTE	2050	0	40.0583	2777.38	0	0	0	3276.6				6094.04
Point estimate and confidence interval	Scenarios	Year	Emission of all steelmaking routes (g)
			BF-BOF	BAT BF-BOF	BAT BF-BOF H2	BAT BF-BOF BIO	BAT BF-BOF CCS	SR-BOF	DRI-BOF	DRI-EAF	Ele-EAF	EAF	total
Lower Estimates	TM_HTE	2019	1163.74	0	0.0188	0	0	0	0	0	0	17.7848	1181.54
Lower Estimates	TM_HTE	2025	334.982	697.817	49.0772	0	0	0	0	0	0	21.6569	1103.53
Lower Estimates	TM_HTE	2030	82.514	469.464	398.723	0	0	0	0	0	0	22.7846	973.485
Lower Estimates	TM_HTE	2035	7.85258	208.889	569.1	0	54.2783	0	0	0	0	23.0889	863.209
Lower Estimates	TM_HTE	2040	0	38.8528	413.867	13.514	70.9486	0	0	0	0	29.8933	567.075
Lower Estimates	TM_HTE	2045	0	1.77075	205.407	8.85375	88.5376	0	0	0	0	35.732	340.301
Lower Estimates	TM_HTE	2050	0	0	0	7.52754	101.622	0	0	0	0	42.0187	151.168
Estimates	TM_HTE	2019	1917.54	0	0	0	0	0	0	0	0	165.854	2083.4
Estimates	TM_HTE	2025	551.964	1136.15	79.9053	0	0	0	0	0	0	201.963	1969.99
Estimates	TM_HTE	2030	135.962	764.36	649.182	0	0	0	0	0	0	212.48	1761.98
Estimates	TM_HTE	2035	12.939	340.104	926.583	0	88.3735	0	0	0	0	215.317	1583.32
Estimates	TM_HTE	2040	0	63.2584	673.839	22.0029	115.515	0	0	0	0	278.772	1153.39
Estimates	TM_HTE	2045	0	2.88306	334.435	14.4153	144.153	0	0	0	0	333.221	829.107
Estimates	TM_HTE	2050	0	0	0	12.256	165.456	0	0	0	0	391.849	569.561
Upper Estimates	TM_HTE	2019	4221.07	0	0	0	0	0	0	0	0	1537.35	5758.42
Upper Estimates	TM_HTE	2025	1215.03	2475.65	174.112	0	0	0	0	0	0	1872.06	5736.86
Upper Estimates	TM_HTE	2030	299.292	1665.52	1414.55	0	0	0	0	0	0	1969.54	5348.91
Upper Estimates	TM_HTE	2035	28.4826	741.079	2019	0	192.564	0	0	0	0	1995.85	4976.98
Upper Estimates	TM_HTE	2040	0	137.839	1468.28	47.9438	251.705	0	0	0	0	2584.03	4489.8
Upper Estimates	TM_HTE	2045	0	6.28212	728.725	31.4106	314.106	0	0	0	0	3088.74	4169.26
Upper Estimates	TM_HTE	2050	0	0	0	26.7056	360.525	0	0	0	0	3632.18	4019.41
Point estimate and confidence interval	Scenarios	Year	Emission of all steelmaking routes (g)
			BF-BOF	BAT BF-BOF	BAT BF-BOF H2	BAT BF-BOF BIO	BAT BF-BOF CCS	SR-BOF	DRI-BOF	DRI-EAF	Ele-EAF	EAF	total
Lower Estimates	CC_HTE	2019	1163.74	0	0.0188	0	0	0	0	0	0	17.7848	1181.54
Lower Estimates	CC_HTE	2025	239.796	679.413	26.0723	44.4762	0	0	0	0	0	21.383	1011.14
Lower Estimates	CC_HTE	2030	30.7029	268.495	313.512	51.4481	78.7799	0	0	0	0	22.6236	765.561
Lower Estimates	CC_HTE	2035	0	49.3439	310.867	42.7647	88.8191	0	0	0	0	25.5497	517.344
Lower Estimates	CC_HTE	2040	0	0	101.355	15.2033	92.9089	0	0	0	0	32.6279	242.095
Lower Estimates	CC_HTE	2045	0	0	3.5415	0	93.8498	0	0	0	0	37.506	134.897
Lower Estimates	CC_HTE	2050	0	0	0	0	104.453	0	0	0	0	43.3533	147.806
Estimates	CC_HTE	2019	1917.54	0	0	0	0	0	0	0	0	165.854	2083.4
Estimates	CC_HTE	2025	395.122	1106.19	42.4497	72.4142	0	0	0	0	0	199.409	1815.58
Estimates	CC_HTE	2030	50.5905	437.151	510.446	83.7655	0	0	0	0	0	210.978	1292.93
Estimates	CC_HTE	2035	0	80.3396	506.139	69.6276	0	0	0	0	0	238.266	894.372
Estimates	CC_HTE	2040	0	0	165.022	24.7533	0	0	0	0	0	304.274	494.049
Estimates	CC_HTE	2045	0	0	5.76611	0	0	0	0	0	0	349.765	355.531
Estimates	CC_HTE	2050	0	0	0	0	0	0	0	0	0	404.295	404.295
Upper Estimates	CC_HTE	2019	4221.07	0	0	0	0	0	0	0	0	1537.35	5758.42
Upper Estimates	CC_HTE	2025	869.778	2410.36	92.4969	157.789	0	0	0	0	0	1848.38	5378.81
Upper Estimates	CC_HTE	2030	111.364	952.542	1112.25	182.523	0	0	0	0	0	1955.63	4314.31
Upper Estimates	CC_HTE	2035	0	175.058	1102.87	151.717	0	0	0	0	0	2208.56	3638.2
Upper Estimates	CC_HTE	2040	0	0	359.579	53.9368	0	0	0	0	0	2820.42	3233.93
Upper Estimates	CC_HTE	2045	0	0	12.5642	0	0	0	0	0	0	3242.09	3254.65
Upper Estimates	CC_HTE	2050	0	0	0	0	0	0	0	0	0	3747.54	3747.54
