# Supplementary material for: Climate Action Impacts on Steelmaking Emissions of Persistent Organic Pollutants Highlight a Gap Between the Paris Agreement and the Stockholm Convention
Source: Adv Sci (Weinh). 2026 Mar 25;13(29):e19769. doi: 10.1002/advs.202519769 (PMC13205816; doi:10.1002/advs.202519769)
Supplement: Supplementary file 2 — Supporting File 2: advs74797‐sup‐0002‐DataFile.zip. [file ADVS-13-e19769-s002.zip › Data S2.xlsx]

## Sheet: PCDDFs
Point estimate and confidence interval	Scenarios	Year	Emission contributions of all steelmaking routes (%)
			BF-BOF	SR-BOF	DRI-EAF	EAF							total
Lower Estimates	Base	2019	0.675435	0.00613489	0.0388543	0.279576							1
Lower Estimates	Base	2025	0.603823	0.00491968	0.0425793	0.348678							1
Lower Estimates	Base	2030	0.545581	0.00393135	0.0456089	0.404879							1
Lower Estimates	Base	2035	0.488599	0.0029644	0.0485729	0.459864							1
Lower Estimates	Base	2040	0.432835	0.00201813	0.0514735	0.513673							1
Lower Estimates	Base	2045	0.378252	0.00109189	0.0543127	0.566343							1
Lower Estimates	Base	2050	0.324812	0.00018505	0.0570925	0.61791							1
Estimates	Base	2019	0.730766	0.00245763	0.0132872	0.253489							1
Estimates	Base	2025	0.662588	0.00199888	0.0147684	0.320644							1
Estimates	Base	2030	0.605692	0.00161603	0.0160044	0.376688							1
Estimates	Base	2035	0.54872	0.00123268	0.0172421	0.432805							1
Estimates	Base	2040	0.491674	0.000848825	0.0184815	0.488996							1
Estimates	Base	2045	0.434552	0.000464466	0.0197224	0.545261							1
Estimates	Base	2050	0.377356	7.96018e-05	0.020965	0.6016							1
Upper Estimates	Base	2019	0.801945	0.000811536	0.00382746	0.193416							1
Upper Estimates	Base	2025	0.744475	0.000675798	0.00435561	0.250494							1
Upper Estimates	Base	2030	0.694372	0.000557461	0.00481606	0.300255							1
Upper Estimates	Base	2035	0.642121	0.000434051	0.00529625	0.352149							1
Upper Estimates	Base	2040	0.587581	0.000305235	0.00579748	0.406316							1
Upper Estimates	Base	2045	0.530599	0.000170649	0.00632115	0.46291							1
Upper Estimates	Base	2050	0.471005	2.98967e-05	0.00686882	0.522096							1
Point estimate and confidence interval	Scenarios	Year	Emission contributions of all steelmaking routes (%)
			BF-BOF	SR-BOF	BAT BF-BOF H2	SR-BOF CCS	DRI-EAF	DRI-EAF CCS	DRI-EAF H2	EAF			total
Lower Estimates	SDS_LTE	2019	0.675435	0.00613489	0	0	0.0388543	0	0	0.279576			1
Lower Estimates	SDS_LTE	2025	0.63829	0.00474532	0	0	0.0402385	0.00195036	0	0.314775			1
Lower Estimates	SDS_LTE	2030	0.59358	0	0.00129928	0.00583078	0.0423723	0.00386872	0.00232123	0.350728			1
Lower Estimates	SDS_LTE	2035	0.519819	0	0.00745614	0.0203677	0.0447479	0.00579165	0.0133208	0.388497			1
Lower Estimates	SDS_LTE	2040	0.446348	0	0.0135888	0.0348476	0.0471141	0.00770703	0.0242772	0.426117			1
Lower Estimates	SDS_LTE	2045	0.373166	0	0.0196974	0.0492706	0.0494711	0.0096149	0.0351905	0.46359			1
Lower Estimates	SDS_LTE	2050	0.300269	0	0.0257822	0.0636372	0.0518189	0.0115153	0.0460612	0.500916			1
Estimates	SDS_LTE	2019	0.730766	0.00245763	0	0	0.0132872	0	0	0.253489			1
Estimates	SDS_LTE	2025	0.69593	0.0019157	0	0	0.0138672	0.00067214	0	0.287615			1
Estimates	SDS_LTE	2030	0.654939	0	0.00143523	0.00238212	0.0147776	0.00134923	0.00080954	0.324307			1
Estimates	SDS_LTE	2035	0.590311	0	0.00847696	0.00856417	0.016062	0.00207888	0.00478142	0.369726			1
Estimates	SDS_LTE	2040	0.522069	0	0.0159123	0.0150918	0.0174182	0.00284931	0.00897534	0.417684			1
Estimates	SDS_LTE	2045	0.449904	0	0.0237753	0.0219948	0.0188525	0.00366405	0.0134104	0.468399			1
Estimates	SDS_LTE	2050	0.373465	0	0.0321038	0.0293066	0.0203716	0.00452703	0.0181081	0.522118			1
Upper Estimates	SDS_LTE	2019	0.801945	0.000811536	0	0	0.00382746	0	0	0.193416			1
Upper Estimates	SDS_LTE	2025	0.772998	0.000640273	0	0	0.00404308	0.000195968	0	0.222123			1
Upper Estimates	SDS_LTE	2030	0.738391	0	0.00156877	0.000808117	0.0043732	0.000399286	0.000239572	0.25422			1
Upper Estimates	SDS_LTE	2035	0.683079	0	0.00951004	0.00298196	0.00487867	0.000631439	0.00145231	0.297467			1
Upper Estimates	SDS_LTE	2040	0.621418	0	0.0183629	0.00540533	0.00544216	0.00089024	0.00280426	0.345677			1
Upper Estimates	SDS_LTE	2045	0.552248	0	0.0282938	0.00812382	0.00607427	0.00118056	0.00432084	0.399759			1
Upper Estimates	SDS_LTE	2050	0.474108	0	0.0395126	0.0111948	0.00678835	0.00150852	0.00603409	0.460854			1
Point estimate and confidence interval	Scenarios	Year	Emission contributions of all steelmaking routes (%)
			BF-BOF	BAT BF-BOF	BAT BF-BOF H2	SR-BOF	DRI-BOF	DRI-EAF	EAF				total
Lower Estimates	Base_HTE	2019	0.675435	0	0	0.00613489	0	0.0388543	0.279576				1
Lower Estimates	Base_HTE	2025	0.187983	0.403203	0.0282244	0	0	0.0514225	0.329167				1
Lower Estimates	Base_HTE	2030	0.0474339	0.277875	0.234899	0.0227927	0.00784708	0.0544	0.354753				1
Lower Estimates	Base_HTE	2035	0	0.146347	0.383176	0.0583967	0.0129795	0.0502502	0.348851				1
Lower Estimates	Base_HTE	2040	0	0.037738	0.412259	0.0846745	0.0120236	0.0474958	0.405809				1
Lower Estimates	Base_HTE	2045	0	0.0135739	0.390901	0.0919241	0.0138853	0.0403369	0.449378				1
Lower Estimates	Base_HTE	2050	0	0.00537992	0.371262	0.0946389	0.0154905	0.0381479	0.475081				1
Estimates	Base_HTE	2019	0.730766	0	0	0.00245763	0	0.0132872	0.253489				1
Estimates	Base_HTE	2025	0.206445	0.441727	0.0310319	0	0	0.01785	0.302947				1
Estimates	Base_HTE	2030	0.0535602	0.313001	0.265541	0.00952933	0.00325978	0.0194156	0.335693				1
Estimates	Base_HTE	2035	0	0.168925	0.443877	0.025019	0.00552524	0.0183782	0.338276				1
Estimates	Base_HTE	2040	0	0.0447504	0.490617	0.0372685	0.00525821	0.0178455	0.40426				1
Estimates	Base_HTE	2045	0	0.0162482	0.469592	0.0408413	0.00612969	0.0152988	0.45189				1
Estimates	Base_HTE	2050	0	0.00648179	0.448904	0.0423214	0.00688286	0.0145628	0.480847				1
Upper Estimates	Base_HTE	2019	0.802028	0	0	0.000708009	0	0.00382785	0.193436				1
Upper Estimates	Base_HTE	2025	0.234671	0.486368	0.0341992	0	0	0.00532604	0.239436				1
Upper Estimates	Base_HTE	2030	0.0625583	0.354115	0.300695	0.00292157	0.00114017	0.00595257	0.272617				1
Upper Estimates	Base_HTE	2035	0	0.19428	0.510965	0.00779755	0.00196457	0.00572786	0.279265				1
Upper Estimates	Base_HTE	2040	0	0.0531125	0.582825	0.0119866	0.00192939	0.00573962	0.344407				1
Upper Estimates	Base_HTE	2045	0	0.0196294	0.567829	0.0133708	0.0022894	0.00500857	0.391873				1
Upper Estimates	Base_HTE	2050	0	0.00791913	0.54895	0.0140119	0.00259976	0.00482151	0.421698				1
Point estimate and confidence interval	Scenarios	Year	Emission contributions of all steelmaking routes (%)
			BF-BOF	BAT BF-BOF	BAT BF-BOF H2	BAT BF-BOF BIO	BAT BF-BOF CCS	SR-BOF	DRI-BOF	DRI-EAF	Ele-EAF	EAF	total
Lower Estimates	TM_HTE	2019	0.675435	0	0	0	0	0.00613489	0	0.0388543	0	0.279576	1
Lower Estimates	TM_HTE	2025	0.187983	0.403203	0.0282244	0	0	0	0	0.0514225	0	0.329167	1
Lower Estimates	TM_HTE	2030	0.0474339	0.277875	0.234899	0	0	0.0227927	0.00784708	0.0544	0	0.354753	1
Lower Estimates	TM_HTE	2035	0.0044478	0.121824	0.330347	0	0.0316552	0.0313861	0.0441871	0.0819448	0	0.354208	1
Lower Estimates	TM_HTE	2040	0	0.0228298	0.242049	0.00794081	0.0416892	0.0579233	0.0765627	0.0889531	0	0.462052	1
Lower Estimates	TM_HTE	2045	0	0.0010262	0.118483	0.00513102	0.0513102	0.0942571	0.102878	0.0821984	0	0.544716	1
Lower Estimates	TM_HTE	2050	0	0	0	0.00414803	0.0559984	0.11806	0.127437	0.0852854	0	0.609071	1
Estimates	TM_HTE	2019	0.730766	0	0	0	0	0.00245763	0	0.0132872	0	0.253489	1
Estimates	TM_HTE	2025	0.206445	0.441727	0.0310319	0	0	0	0	0.01785	0	0.302947	1
Estimates	TM_HTE	2030	0.0535602	0.313001	0.265541	0	0	0.00952933	0.00325978	0.0194156	0	0.335693	1
Estimates	TM_HTE	2035	0.00530195	0.144867	0.394237	0	0.0376425	0.013853	0.0193782	0.0308753	0	0.353845	1
Estimates	TM_HTE	2040	0	0.0292093	0.310796	0.0103367	0.0533387	0.0275069	0.0361259	0.0360607	0	0.496626	1
Estimates	TM_HTE	2045	0	0.00139993	0.162211	0.0071216	0.0699965	0.0477262	0.051758	0.0355296	0	0.624257	1
Estimates	TM_HTE	2050	0	0	0	0.00611878	0.0811891	0.0635325	0.0681397	0.0391789	0	0.741841	1
Upper Estimates	TM_HTE	2019	0.802028	0	0	0	0	0.000708009	0	0.00382785	0	0.193436	1
Upper Estimates	TM_HTE	2025	0.234671	0.486368	0.0341992	0	0	0	0	0.00532604	0	0.239436	1
Upper Estimates	TM_HTE	2030	0.0625315	0.353964	0.300566	0	0	0.00334769	0.00113968	0.00595003	0	0.272501	1
Upper Estimates	TM_HTE	2035	0.0064002	0.169388	0.46139	0	0.0440142	0.00503183	0.00700502	0.00978318	0	0.296988	1
Upper Estimates	TM_HTE	2040	0	0.0369806	0.393845	0.0129843	0.0675298	0.0108184	0.0141402	0.0123721	0	0.45133	1
Upper Estimates	TM_HTE	2045	0	0.00191935	0.2226	0.00968736	0.0959675	0.020327	0.0219385	0.0132006	0	0.61436	1
Upper Estimates	TM_HTE	2050	0	0	0	0.00904491	0.120964	0.0294052	0.0313864	0.0158185	0	0.793381	1
Point estimate and confidence interval	Scenarios	Year	Emission contributions of all steelmaking routes (%)
			BF-BOF	BAT BF-BOF	BAT BF-BOF H2	BAT BF-BOF BIO	BAT BF-BOF CCS	SR-BOF	DRI-BOF	DRI-EAF	Ele-EAF	EAF	total
Lower Estimates	CC_HTE	2019	0.675435	0	0	0	0	0.00613489	0	0.0388543	0	0.279576	1
Lower Estimates	CC_HTE	2025	0.137963	0.402477	0.0153727	0.0263473	0	0	0	0.0846344	0	0.333206	1
Lower Estimates	CC_HTE	2030	0.0178817	0.16101	0.187125	0.0308521	0.0472423	0.0118218	0.088159	0.0990338	0	0.356874	1
Lower Estimates	CC_HTE	2035	0	0.029866	0.187275	0.0258838	0.0537587	0.0252432	0.145686	0.125502	0	0.406785	1
Lower Estimates	CC_HTE	2040	0	0	0.0610382	0.00919877	0.0562147	0.0346917	0.184055	0.1355	0	0.519301	1
Lower Estimates	CC_HTE	2045	0	0	0.00203884	0	0.0542832	0.0537946	0.190074	0.129159	0	0.57065	1
Lower Estimates	CC_HTE	2050	0	0	0	0	0.0555339	0.0502209	0.161469	0.126464	0	0.606312	1
Estimates	CC_HTE	2019	0.730766	0	0	0	0	0.00245763	0	0.0132872	0	0.253489	1
Estimates	CC_HTE	2025	0.155437	0.452351	0.0173395	0.030128	0	0	0	0.0301395	0	0.314606	1
Estimates	CC_HTE	2030	0.0220362	0.197935	0.230865	0.0385885	0.0580769	0.00539417	0.0399689	0.0385754	0	0.368559	1
Estimates	CC_HTE	2035	0	0.0402235	0.253126	0.0354677	0.0724023	0.0126188	0.072361	0.0535559	0	0.460245	1
Estimates	CC_HTE	2040	0	0	0.0891953	0.0136275	0.0818534	0.0187492	0.0988367	0.0625146	0	0.635223	1
Estimates	CC_HTE	2045	0	0	0.00306902	0	0.0814195	0.0299483	0.10514	0.0613823	0	0.719041	1
Estimates	CC_HTE	2050	0	0	0	0	0.0812917	0.0272862	0.0871688	0.0586556	0	0.745598	1
Upper Estimates	CC_HTE	2019	0.802028	0	0	0	0	0.000708009	0	0.00382785	0	0.193436	1
Upper Estimates	CC_HTE	2025	0.179485	0.505948	0.0194117	0.0334335	0	0	0	0.00913528	0	0.252586	1
Upper Estimates	CC_HTE	2030	0.027175	0.236435	0.276021	0.0457327	0.0693731	0.00200162	0.0147602	0.0124869	0	0.316014	1
Upper Estimates	CC_HTE	2035	0	0.0520796	0.328035	0.0455618	0.0937432	0.00507546	0.0289651	0.018791	0	0.427748	1
Upper Estimates	CC_HTE	2040	0	0	0.128651	0.0194838	0.117954	0.0083932	0.0440327	0.0244125	0	0.657073	1
Upper Estimates	CC_HTE	2045	0	0	0.00466083	0	0.123537	0.0141159	0.0493194	0.0252387	0	0.783128	1
Upper Estimates	CC_HTE	2050	0	0	0	0	0.121728	0.0126928	0.0403542	0.0238018	0	0.801423	1

## Sheet: PCBs
Point estimate and confidence interval	Scenarios	Year	Emission contributions of all steelmaking routes (%)
			BF-BOF	SR-BOF	DRI-EAF	EAF							total
Lower Estimates	Base	2019	0.864359	0.000208679	0	0.135432							1
Lower Estimates	Base	2025	0.820476	0.000177686	0	0.179347							1
Lower Estimates	Base	2030	0.780574	0.000149506	0	0.219277							1
Lower Estimates	Base	2035	0.737224	0.00011889	0	0.262657							1
Lower Estimates	Base	2040	0.689959	8.55087e-05	0	0.309956							1
Lower Estimates	Base	2045	0.638223	4.897e-05	0	0.361728							1
Lower Estimates	Base	2050	0.58135	8.8035e-06	0	0.418642							1
Estimates	Base	2019	0.739574	0.000172317	0	0.260253							1
Estimates	Base	2025	0.670631	0.000140163	0	0.329228							1
Estimates	Base	2030	0.613087	0.000113325	0	0.3868							1
Estimates	Base	2035	0.555459	8.64488e-05	0	0.444454							1
Estimates	Base	2040	0.497747	5.9533e-05	0	0.502193							1
Estimates	Base	2045	0.439951	3.2578e-05	0	0.560016							1
Estimates	Base	2050	0.382071	5.58372e-06	0	0.617923							1
Upper Estimates	Base	2019	0.777652	5.80448e-05	0	0.22229							1
Upper Estimates	Base	2025	0.714874	4.78643e-05	0	0.285078							1
Upper Estimates	Base	2030	0.661136	3.91497e-05	0	0.338825							1
Upper Estimates	Base	2035	0.606052	3.02168e-05	0	0.393918							1
Upper Estimates	Base	2040	0.549571	2.10574e-05	0	0.450408							1
Upper Estimates	Base	2045	0.491639	1.16627e-05	0	0.50835							1
Upper Estimates	Base	2050	0.432199	2.02346e-06	0	0.567799							1
Point estimate and confidence interval	Scenarios	Year	Emission contributions of all steelmaking routes (%)
			BF-BOF	SR-BOF	BAT BF-BOF H2	SR-BOF CCS	DRI-EAF	DRI-EAF CCS	DRI-EAF H2	EAF			total
Lower Estimates	SDS_LTE	2019	0.864539	0	0	0	0	0	0	0.135461			1
Lower Estimates	SDS_LTE	2025	0.842548	0.000166495	0	0	0	0	0	0.157286			1
Lower Estimates	SDS_LTE	2030	0.815363	0	0.00205355	0.000212892	0	0	0	0.182371			1
Lower Estimates	SDS_LTE	2035	0.768961	0	0.0126911	0.000800858	0	0	0	0.217547			1
Lower Estimates	SDS_LTE	2040	0.715058	0	0.0250485	0.00148388	0	0	0	0.25841			1
Lower Estimates	SDS_LTE	2045	0.651673	0	0.0395795	0.00228705	0	0	0	0.30646			1
Lower Estimates	SDS_LTE	2050	0.576064	0	0.056913	0.00324512	0	0	0	0.363778			1
Estimates	SDS_LTE	2019	0.739702	0	0	0	0	0	0	0.260298			1
Estimates	SDS_LTE	2025	0.704499	0.000134354	0	0	0	0	0	0.295366			1
Estimates	SDS_LTE	2030	0.664468	0	0.00158206	0.000167434	0	0	0	0.333782			1
Estimates	SDS_LTE	2035	0.605332	0	0.00944454	0.000608424	0	0	0	0.384615			1
Estimates	SDS_LTE	2040	0.541495	0	0.017932	0.00108446	0	0	0	0.439488			1
Estimates	SDS_LTE	2045	0.472375	0	0.0271219	0.00159991	0	0	0	0.498904			1
Estimates	SDS_LTE	2050	0.397286	0	0.0371054	0.00215986	0	0	0	0.563449			1
Upper Estimates	SDS_LTE	2019	0.777697	0	0	0	0	0	0	0.222303			1
Upper Estimates	SDS_LTE	2025	0.74592	4.55716e-05	0	0	0	0	0	0.254035			1
Upper Estimates	SDS_LTE	2030	0.709081	0	0.00152365	5.72398e-05	0	0	0	0.289338			1
Upper Estimates	SDS_LTE	2035	0.65337	0	0.00919997	0.00021038	0	0	0	0.33722			1
Upper Estimates	SDS_LTE	2040	0.591781	0	0.0176862	0.000379677	0	0	0	0.390153			1
Upper Estimates	SDS_LTE	2045	0.523333	0	0.0271176	0.000567831	0	0	0	0.448982			1
Upper Estimates	SDS_LTE	2050	0.446811	0	0.0376615	0.000778177	0	0	0	0.51475			1
Point estimate and confidence interval	Scenarios	Year	Emission contributions of all steelmaking routes (%)
			BF-BOF	BAT BF-BOF	BAT BF-BOF H2	SR-BOF	DRI-BOF	DRI-EAF	EAF				total
Lower Estimates	Base_HTE	2019	0.864539	0	0	0	0	0	0.135461				1
Lower Estimates	Base_HTE	2025	0.232788	0.572693	0.0402162	0	0	0	0.154302				1
Lower Estimates	Base_HTE	2030	0.0614872	0.413143	0.350356	0.000785329	0.000155132	0	0.174074				1
Lower Estimates	Base_HTE	2035	0	0.226054	0.59375	0.00209037	0.000266581	0	0.177839				1
Lower Estimates	Base_HTE	2040	0	0.0642503	0.704115	0.00334083	0.000272192	0	0.228022				1
Lower Estimates	Base_HTE	2045	0	0.0243986	0.70486	0.00382907	0.000331862	0	0.26658				1
Lower Estimates	Base_HTE	2050	0	0.0100182	0.693543	0.00408405	0.000383553	0	0.291971				1
Estimates	Base_HTE	2019	0.739702	0	0	0	0	0	0.260298				1
Estimates	Base_HTE	2025	0.200961	0.467055	0.0328205	0	0	0	0.299164				1
Estimates	Base_HTE	2030	0.0523363	0.33221	0.281916	0.000645107	0.000127433	0	0.332765				1
Estimates	Base_HTE	2035	0	0.181511	0.477081	0.00171467	0.000218669	0	0.339474				1
Estimates	Base_HTE	2040	0	0.0488734	0.53597	0.00259609	0.000211515	0	0.412349				1
Estimates	Base_HTE	2045	0	0.0178385	0.515699	0.00285993	0.000247867	0	0.463355				1
Estimates	Base_HTE	2050	0	0.00714202	0.494768	0.00297432	0.000279333	0	0.494836				1
Upper Estimates	Base_HTE	2019	0.777697	0	0	0	0	0	0.222303				1
Upper Estimates	Base_HTE	2025	0.224583	0.470737	0.0331017	0	0	0	0.271578				1
Upper Estimates	Base_HTE	2030	0.0596814	0.34166	0.290132	0.000235668	4.65534e-05	0	0.308244				1
Upper Estimates	Base_HTE	2035	0	0.188023	0.494534	0.000630922	8.04605e-05	0	0.316732				1
Upper Estimates	Base_HTE	2040	0	0.0510372	0.560079	0.000962989	7.8459e-05	0	0.387842				1
Upper Estimates	Base_HTE	2045	0	0.0187314	0.54188	0.00106673	9.24525e-05	0	0.43823				1
Upper Estimates	Base_HTE	2050	0	0.00752508	0.521659	0.00111318	0.000104544	0	0.469598				1
Point estimate and confidence interval	Scenarios	Year	Emission contributions of all steelmaking routes (%)
			BF-BOF	BAT BF-BOF	BAT BF-BOF H2	BAT BF-BOF BIO	BAT BF-BOF CCS	SR-BOF	DRI-BOF	DRI-EAF	Ele-EAF	EAF	total
Lower Estimates	TM_HTE	2019	0.864539	0	0	0	0	0	0	0	0	0.135461	1
Lower Estimates	TM_HTE	2025	0.232788	0.572693	0.0402162	0	0	0	0	0	0	0.154302	1
Lower Estimates	TM_HTE	2030	0.0614872	0.413143	0.350356	0	0	0.000785329	0.000155132	0	0	0.174074	1
Lower Estimates	TM_HTE	2035	0.00638887	0.20071	0.545985	0	0.0521529	0.00119833	0.000967995	0	0	0.192597	1
Lower Estimates	TM_HTE	2040	0	0.0485606	0.516491	0.0168906	0.0886759	0.00285522	0.00216542	0	0	0.324362	1
Lower Estimates	TM_HTE	2045	0	0.00285332	0.330482	0.0142666	0.142666	0.00607345	0.00380348	0	0	0.499855	1
Lower Estimates	TM_HTE	2050	0	0	0	0.0156181	0.210845	0.0103014	0.00638007	0	0	0.756856	1
Estimates	TM_HTE	2019	0.725064	0	0	0	0	0.0197896	0	0	0	0.255147	1
Estimates	TM_HTE	2025	0.200961	0.467055	0.0328205	0	0	0	0	0	0	0.299164	1
Estimates	TM_HTE	2030	0.0523363	0.33221	0.281916	0	0	0.000645107	0.000127433	0	0	0.332765	1
Estimates	TM_HTE	2035	0.00534162	0.15853	0.431542	0	0.0411928	0.000966914	0.000781059	0	0	0.361646	1
Estimates	TM_HTE	2040	0	0.0335493	0.357076	0.0118212	0.0612639	0.00201515	0.0015283	0	0	0.532746	1
Estimates	TM_HTE	2045	0	0.00168926	0.195791	0.00855623	0.0844628	0.00367324	0.00230036	0	0	0.703527	1
Estimates	TM_HTE	2050	0	0	0	0.00774417	0.103203	0.00515101	0.00319023	0	0	0.880712	1
Upper Estimates	TM_HTE	2019	0.777697	0	0	0	0	0	0	0	0	0.222303	1
Upper Estimates	TM_HTE	2025	0.224583	0.470737	0.0331017	0	0	0	0	0	0	0.271578	1
Upper Estimates	TM_HTE	2030	0.0596814	0.34166	0.290132	0	0	0.000235668	4.65534e-05	0	0	0.308244	1
Upper Estimates	TM_HTE	2035	0.00614506	0.164479	0.448039	0	0.0427386	0.000356347	0.000287852	0	0	0.337954	1
Upper Estimates	TM_HTE	2040	0	0.0355026	0.378122	0.0124375	0.0648308	0.000757479	0.000574477	0	0	0.507776	1
Upper Estimates	TM_HTE	2045	0	0.00182353	0.211497	0.00918324	0.0911767	0.00140849	0.000882063	0	0	0.684029	1
Upper Estimates	TM_HTE	2050	0	0	0	0.00848807	0.113771	0.00201706	0.00124925	0	0	0.874475	1
Point estimate and confidence interval	Scenarios	Year	Emission contributions of all steelmaking routes (%)
			BF-BOF	BAT BF-BOF	BAT BF-BOF H2	BAT BF-BOF BIO	BAT BF-BOF CCS	SR-BOF	DRI-BOF	DRI-EAF	Ele-EAF	EAF	total
Lower Estimates	CC_HTE	2019	0.864539	0	0	0	0	0	0	0	0	0.135461	1
Lower Estimates	CC_HTE	2025	0.178331	0.596705	0.0228636	0.039062	0	0	0	0	0	0.163038	1
Lower Estimates	CC_HTE	2030	0.0277585	0.286677	0.334235	0.0549322	0.0841149	0.000487786	0.00208714	0	0	0.209707	1
Lower Estimates	CC_HTE	2035	0	0.0687913	0.432727	0.0596191	0.123824	0.00134743	0.00446189	0	0	0.309229	1
Lower Estimates	CC_HTE	2040	0	0	0.203237	0.030532	0.186584	0.00266843	0.008123	0	0	0.568855	1
Lower Estimates	CC_HTE	2045	0	0	0.00823276	0	0.2185	0.00501799	0.010173	0	0	0.758076	1
Lower Estimates	CC_HTE	2050	0	0	0	0	0.21446	0.00449446	0.00829128	0	0	0.772754	1
Estimates	CC_HTE	2019	0.725064	0	0	0	0	0.0197896	0	0	0	0.255147	1
Estimates	CC_HTE	2025	0.152786	0.482958	0.018518	0.0320273	0	0	0	0	0	0.313711	1
Estimates	CC_HTE	2030	0.022752	0.221979	0.258981	0.0430885	0.0651314	0.000385846	0.00165096	0	0	0.386032	1
Estimates	CC_HTE	2035	0	0.0482031	0.303427	0.0423199	0.0867657	0.000964532	0.00319395	0	0	0.515125	1
Estimates	CC_HTE	2040	0	0	0.113983	0.0173344	0.104571	0.00152778	0.00465074	0	0	0.757933	1
Estimates	CC_HTE	2045	0	0	0.00402963	0	0.106874	0.00250737	0.00508323	0	0	0.881506	1
Estimates	CC_HTE	2050	0	0	0	0	0.103874	0.00222385	0.0041025	0	0	0.8898	1
Upper Estimates	CC_HTE	2019	0.777697	0	0	0	0	0	0	0	0	0.222303	1
Upper Estimates	CC_HTE	2025	0.171937	0.490165	0.0188071	0.0323183	0	0	0	0	0	0.286773	1
Upper Estimates	CC_HTE	2030	0.0262035	0.230566	0.269183	0.0444981	0.0676512	0.000142359	0.000609129	0	0	0.361146	1
Upper Estimates	CC_HTE	2035	0	0.050948	0.320923	0.0444725	0.0917064	0.000362123	0.00119913	0	0	0.490388	1
Upper Estimates	CC_HTE	2040	0	0	0.123881	0.0187187	0.113575	0.000589412	0.00179424	0	0	0.741441	1
Upper Estimates	CC_HTE	2045	0	0	0.00444305	0	0.117759	0.000981357	0.00198952	0	0	0.874827	1
Upper Estimates	CC_HTE	2050	0	0	0	0	0.114454	0.0008704	0.00160569	0	0	0.883069	1

## Sheet: HCB
Point estimate and confidence interval	Scenarios	Year	Emission contributions of all steelmaking routes (%)
			BF-BOF	SR-BOF	DRI-EAF	EAF							total
Lower Estimates	Base	2019	0.822374	0.001591	0.0163611	0.159674							1
Lower Estimates	Base	2025	0.771012	0.00133803	0.0188035	0.208846							1
Lower Estimates	Base	2030	0.725397	0.00111336	0.0209726	0.252517							1
Lower Estimates	Base	2035	0.67697	0.000874847	0.0232754	0.29888							1
Lower Estimates	Base	2040	0.625464	0.000621165	0.0257247	0.34819							1
Lower Estimates	Base	2045	0.570576	0.000350824	0.0283348	0.400738							1
Lower Estimates	Base	2050	0.511961	6.21258e-05	0.0311221	0.456855							1
Estimates	Base	2019	0.828428	0.000897315	0.00896866	0.161706							1
Estimates	Base	2025	0.777269	0.000755205	0.0103152	0.211661							1
Estimates	Base	2030	0.731768	0.000628815	0.0115128	0.25609							1
Estimates	Base	2035	0.683397	0.000494452	0.0127859	0.303322							1
Estimates	Base	2040	0.631876	0.000351338	0.014142	0.35363							1
Estimates	Base	2045	0.576886	0.000198589	0.0155893	0.407326							1
Estimates	Base	2050	0.518065	3.51972e-05	0.0171375	0.464762							1
Upper Estimates	Base	2019	0.797857	0.000608207	0.00591312	0.195622							1
Upper Estimates	Base	2025	0.739743	0.000505838	0.00672057	0.253031							1
Upper Estimates	Base	2030	0.689199	0.000416803	0.00742285	0.302961							1
Upper Estimates	Base	2035	0.636607	0.000324159	0.00815359	0.354916							1
Upper Estimates	Base	2040	0.581839	0.000227684	0.00891456	0.409019							1
Upper Estimates	Base	2045	0.524758	0.000127133	0.00970767	0.465408							1
Upper Estimates	Base	2050	0.465213	2.2244e-05	0.010535	0.524229							1
Point estimate and confidence interval	Scenarios	Year	Emission contributions of all steelmaking routes (%)
			BF-BOF	SR-BOF	BAT BF-BOF H2	SR-BOF CCS	DRI-EAF	DRI-EAF CCS	DRI-EAF H2	EAF			total
Lower Estimates	SDS_LTE	2019	0.822374	0.001591	0	0	0.0163611	0	0	0.159674			1
Lower Estimates	SDS_LTE	2025	0.796322	0.001261	0	0	0.017362	0.000841534	0	0.184213			1
Lower Estimates	SDS_LTE	2030	0.763586	0	0.00157072	0.00159766	0.0188516	0.0017212	0.00103272	0.21164			1
Lower Estimates	SDS_LTE	2035	0.706768	0	0.00952699	0.00589855	0.0210418	0.00272341	0.00626385	0.247777			1
Lower Estimates	SDS_LTE	2040	0.643356	0	0.0184067	0.0106986	0.0234863	0.00384195	0.0121021	0.288108			1
Lower Estimates	SDS_LTE	2045	0.572131	0	0.0283805	0.0160901	0.026232	0.0050983	0.0186598	0.333409			1
Lower Estimates	SDS_LTE	2050	0.491553	0	0.0396639	0.0221896	0.0293383	0.00651961	0.0260784	0.384657			1
Estimates	SDS_LTE	2019	0.828428	0.000897315	0	0	0.00896866	0	0	0.161706			1
Estimates	SDS_LTE	2025	0.802641	0.000711599	0	0	0.00952274	0.000461566	0	0.186663			1
Estimates	SDS_LTE	2030	0.77084	0	0.00160102	0.00090298	0.0103558	0.000945515	0.000567309	0.214788			1
Estimates	SDS_LTE	2035	0.717439	0	0.00976465	0.00335229	0.0116231	0.00150436	0.00346003	0.252856			1
Estimates	SDS_LTE	2040	0.657137	0	0.0189834	0.00611816	0.0130542	0.00213543	0.00672661	0.295845			1
Estimates	SDS_LTE	2045	0.588503	0	0.0294759	0.00926619	0.014683	0.0028537	0.0104445	0.344774			1
Estimates	SDS_LTE	2050	0.509681	0	0.0415257	0.0128815	0.0165536	0.00367858	0.0147143	0.400965			1
Upper Estimates	SDS_LTE	2019	0.797857	0.000608207	0	0	0.00591312	0	0	0.195622			1
Upper Estimates	SDS_LTE	2025	0.768487	0.000479498	0	0	0.00624161	0.00030253	0	0.224489			1
Upper Estimates	SDS_LTE	2030	0.733156	0	0.00190663	0.000604432	0.00674273	0.000615631	0.000369379	0.256605			1
Upper Estimates	SDS_LTE	2035	0.676196	0	0.0115235	0.00222365	0.00749945	0.000970642	0.00223248	0.299354			1
Upper Estimates	SDS_LTE	2040	0.613101	0	0.0221762	0.00401729	0.00833768	0.0013639	0.00429627	0.346708			1
Upper Estimates	SDS_LTE	2045	0.542821	0	0.0340419	0.00601515	0.00927136	0.00180192	0.00659504	0.399453			1
Upper Estimates	SDS_LTE	2050	0.464057	0	0.04734	0.0082542	0.0103177	0.00229283	0.00917133	0.458567			1
Point estimate and confidence interval	Scenarios	Year	Emission contributions of all steelmaking routes (%)
			BF-BOF	BAT BF-BOF	BAT BF-BOF H2	SR-BOF	DRI-BOF	DRI-EAF	EAF				total
Lower Estimates	Base_HTE	2019	0.822374	0	0	0.001591	0	0.0163611	0.159674				1
Lower Estimates	Base_HTE	2025	0.246018	0.493917	0.034713	0	0	0.023275	0.202076				1
Lower Estimates	Base_HTE	2030	0.0658764	0.361219	0.306577	0.00674239	0.00234795	0.0261292	0.231109				1
Lower Estimates	Base_HTE	2035	0	0.197572	0.519368	0.0179402	0.00403328	0.025066	0.23602				1
Lower Estimates	Base_HTE	2040	0	0.05433	0.595893	0.0277403	0.00398435	0.0252652	0.292788				1
Lower Estimates	Base_HTE	2045	0	0.0202515	0.585539	0.031209	0.00476834	0.0222363	0.335996				1
Lower Estimates	Base_HTE	2050	0	0.00820843	0.568724	0.0328588	0.00544015	0.0215061	0.363263				1
Estimates	Base_HTE	2019	0.828428	0	0	0.000897315	0	0.00896866	0.161706				1
Estimates	Base_HTE	2025	0.247158	0.500813	0.0352121	0	0	0.0127241	0.204093				1
Estimates	Base_HTE	2030	0.0664321	0.367648	0.312162	0.00380672	0.00131557	0.0143385	0.234298				1
Estimates	Base_HTE	2035	0	0.20203	0.531306	0.0101763	0.00227045	0.0138195	0.240398				1
Estimates	Base_HTE	2040	0	0.0558199	0.612486	0.0158101	0.00225357	0.0139955	0.299635				1
Estimates	Base_HTE	2045	0	0.0208213	0.602262	0.0177994	0.00269887	0.0123262	0.344092				1
Estimates	Base_HTE	2050	0	0.00844645	0.585457	0.018756	0.00308169	0.0119314	0.372328				1
Upper Estimates	Base_HTE	2019	0.797857	0	0	0.000608207	0	0.00591312	0.195622				1
Upper Estimates	Base_HTE	2025	0.208854	0.529899	0.0372562	0	0	0.00736062	0.21663				1
Upper Estimates	Base_HTE	2030	0.0542149	0.375684	0.318977	0.00218639	0.000750135	0.00801059	0.240177				1
Upper Estimates	Base_HTE	2035	0	0.204272	0.537189	0.00578325	0.00128097	0.00763932	0.243836				1
Upper Estimates	Base_HTE	2040	0	0.0565741	0.620745	0.00900639	0.00127448	0.00775508	0.304645				1
Upper Estimates	Base_HTE	2045	0	0.0211063	0.610488	0.0101413	0.00152658	0.00683127	0.349906				1
Upper Estimates	Base_HTE	2050	0	0.00856482	0.593646	0.0106898	0.00174368	0.00661462	0.378741				1
Point estimate and confidence interval	Scenarios	Year	Emission contributions of all steelmaking routes (%)
			BF-BOF	BAT BF-BOF	BAT BF-BOF H2	BAT BF-BOF BIO	BAT BF-BOF CCS	SR-BOF	DRI-BOF	DRI-EAF	Ele-EAF	EAF	total
Lower Estimates	TM_HTE	2019	0.822374	0	0	0	0	0.001591	0	0.0163611	0	0.159674	1
Lower Estimates	TM_HTE	2025	0.246018	0.493917	0.034713	0	0	0	0	0.023275	0	0.202076	1
Lower Estimates	TM_HTE	2030	0.0658764	0.361219	0.306577	0	0	0.00674239	0.00234795	0.0261292	0	0.231109	1
Lower Estimates	TM_HTE	2035	0.00664593	0.170383	0.463871	0	0.0442727	0.0099891	0.0142248	0.0423466	0	0.248267	1
Lower Estimates	TM_HTE	2040	0	0.0373825	0.39793	0.0130026	0.0682638	0.0215833	0.0288565	0.0538187	0	0.379163	1
Lower Estimates	TM_HTE	2045	0	0.00195501	0.226624	0.00977503	0.0977503	0.0408626	0.0451124	0.0578607	0	0.52006	1
Lower Estimates	TM_HTE	2050	0	0	0	0.00915488	0.123591	0.0592941	0.064739	0.0695492	0	0.673672	1
Estimates	TM_HTE	2019	0.828428	0	0	0	0	0.000897315	0	0.00896866	0	0.161706	1
Estimates	TM_HTE	2025	0.247158	0.500813	0.0352121	0	0	0	0	0.0127241	0	0.204093	1
Estimates	TM_HTE	2030	0.0664321	0.367648	0.312162	0	0	0.00380672	0.00131557	0.0143385	0	0.234298	1
Estimates	TM_HTE	2035	0.00679687	0.17587	0.479009	0	0.0456986	0.00571963	0.0080831	0.0235669	0	0.255256	1
Estimates	TM_HTE	2040	0	0.0392943	0.418452	0.0137275	0.0717548	0.012585	0.0166981	0.0305007	0	0.396987	1
Estimates	TM_HTE	2045	0	0.0020955	0.24301	0.0105234	0.104775	0.0242963	0.0266195	0.0334379	0	0.555243	1
Estimates	TM_HTE	2050	0	0	0	0.0101062	0.135838	0.0361511	0.039171	0.0412138	0	0.73752	1
Upper Estimates	TM_HTE	2019	0.797857	0	0	0	0	0.000608207	0	0.00591312	0	0.195622	1
Upper Estimates	TM_HTE	2025	0.208854	0.529899	0.0372562	0	0	0	0	0.00736062	0	0.21663	1
Upper Estimates	TM_HTE	2030	0.0542149	0.375684	0.318977	0	0	0.00218639	0.000750135	0.00801059	0	0.240177	1
Upper Estimates	TM_HTE	2035	0.00552399	0.178972	0.487445	0	0.0465046	0.00327151	0.00458992	0.0131119	0	0.260581	1
Upper Estimates	TM_HTE	2040	0	0.040321	0.429375	0.0140919	0.0736297	0.00725841	0.00956102	0.0171113	0	0.408651	1
Upper Estimates	TM_HTE	2045	0	0.00217331	0.252027	0.0109186	0.108666	0.0141632	0.0154052	0.0189602	0	0.577686	1
Upper Estimates	TM_HTE	2050	0	0	0	0.0106366	0.14291	0.0213771	0.0229953	0.0237058	0	0.778375	1
Point estimate and confidence interval	Scenarios	Year	Emission contributions of all steelmaking routes (%)
			BF-BOF	BAT BF-BOF	BAT BF-BOF H2	BAT BF-BOF BIO	BAT BF-BOF CCS	SR-BOF	DRI-BOF	DRI-EAF	Ele-EAF	EAF	total
Lower Estimates	CC_HTE	2019	0.822374	0	0	0	0	0.001591	0	0.0163611	0	0.159674	1
Lower Estimates	CC_HTE	2025	0.186597	0.509521	0.0195392	0.0333547	0	0	0	0.039589	0	0.211399	1
Lower Estimates	CC_HTE	2030	0.0279095	0.23522	0.274468	0.0450721	0.0690167	0.00393009	0.0296449	0.053458	0	0.26128	1
Lower Estimates	CC_HTE	2035	0	0.0508751	0.320291	0.0440917	0.0915752	0.00978523	0.0571224	0.0789922	0	0.347267	1
Lower Estimates	CC_HTE	2040	0	0	0.125767	0.0188782	0.115366	0.0162014	0.0869436	0.102749	0	0.534094	1
Lower Estimates	CC_HTE	2045	0	0	0.00458941	0	0.121704	0.0274457	0.0980889	0.106997	0	0.641176	1
Lower Estimates	CC_HTE	2050	0	0	0	0	0.12213	0.0251332	0.0817363	0.102763	0	0.668237	1
Estimates	CC_HTE	2019	0.828428	0	0	0	0	0.000897315	0	0.00896866	0	0.161706	1
Estimates	CC_HTE	2025	0.188776	0.520258	0.0199592	0.0342067	0	0	0	0.0217945	0	0.215006	1
Estimates	CC_HTE	2030	0.0288255	0.245196	0.286226	0.0471894	0.0719436	0.00227256	0.0170119	0.0300446	0	0.271291	1
Estimates	CC_HTE	2035	0	0.0545563	0.343609	0.0474893	0.0982013	0.00582084	0.0337218	0.0456709	0	0.370931	1
Estimates	CC_HTE	2040	0	0	0.13912	0.0209653	0.127563	0.00993737	0.0529232	0.0612542	0	0.588237	1
Estimates	CC_HTE	2045	0	0	0.00514799	0	0.13646	0.0170707	0.0605461	0.0646826	0	0.716093	1
Estimates	CC_HTE	2050	0	0	0	0	0.135387	0.0154552	0.0498806	0.0614195	0	0.737858	1
Upper Estimates	CC_HTE	2019	0.797857	0	0	0	0	0.000608207	0	0.00591312	0	0.195622	1
Upper Estimates	CC_HTE	2025	0.158232	0.546029	0.0209473	0.0359158	0	0	0	0.0125059	0	0.226371	1
Upper Estimates	CC_HTE	2030	0.0236616	0.252017	0.294181	0.048522	0.073945	0.00131286	0.00975668	0.0168831	0	0.279721	1
Upper Estimates	CC_HTE	2035	0	0.0566507	0.35679	0.0493325	0.101971	0.00339729	0.0195391	0.0259281	0	0.386391	1
Upper Estimates	CC_HTE	2040	0	0	0.147002	0.0221627	0.134793	0.00590204	0.0312049	0.0353875	0	0.623548	1
Upper Estimates	CC_HTE	2045	0	0	0.00548396	0	0.145369	0.0102213	0.0359904	0.0376726	0	0.765262	1
Upper Estimates	CC_HTE	2050	0	0	0	0	0.143163	0.00918577	0.029432	0.0355084	0	0.782711	1

## Sheet: PeCBz
Point estimate and confidence interval	Scenarios	Year	Emission contributions of all steelmaking routes (%)
			BF-BOF	SR-BOF	DRI-EAF	EAF							total
Lower Estimates	Base	2019	0.811574	0	0	0.188426							1
Lower Estimates	Base	2025	0.755344	0	0	0.244656							1
Lower Estimates	Base	2030	0.706087	0	0	0.293913							1
Lower Estimates	Base	2035	0.654482	0	0	0.345518							1
Lower Estimates	Base	2040	0.600359	0	0	0.399641							1
Lower Estimates	Base	2045	0.543527	0	0	0.456473							1
Lower Estimates	Base	2050	0.48378	0	0	0.51622							1
Estimates	Base	2019	0.831025	0	0	0.168975							1
Estimates	Base	2025	0.779019	0	0	0.220981							1
Estimates	Base	2030	0.732842	0	0	0.267158							1
Estimates	Base	2035	0.683832	0	0	0.316168							1
Estimates	Base	2040	0.631719	0	0	0.368281							1
Estimates	Base	2045	0.576199	0	0	0.423801							1
Estimates	Base	2050	0.516927	0	0	0.483073							1
Upper Estimates	Base	2019	0.848898	0	0	0.151102							1
Upper Estimates	Base	2025	0.801076	0	0	0.198924							1
Upper Estimates	Base	2030	0.758077	0	0	0.241923							1
Upper Estimates	Base	2035	0.711876	0	0	0.288124							1
Upper Estimates	Base	2040	0.662101	0	0	0.337899							1
Upper Estimates	Base	2045	0.608321	0	0	0.391679							1
Upper Estimates	Base	2050	0.550033	0	0	0.449967							1
Point estimate and confidence interval	Scenarios	Year	Emission contributions of all steelmaking routes (%)
			BF-BOF	SR-BOF	BAT BF-BOF H2	SR-BOF CCS	DRI-EAF	DRI-EAF CCS	DRI-EAF H2	EAF			total
Lower Estimates	SDS_LTE	2019	0.811574	0	0	0	0	0	0	0.188426			1
Lower Estimates	SDS_LTE	2025	0.783321	0	0	0	0	0	0	0.216679			1
Lower Estimates	SDS_LTE	2030	0.749908	0	0.00155328	0	0	0	0	0.248539			1
Lower Estimates	SDS_LTE	2035	0.697943	0	0.0094733	0	0	0	0	0.292584			1
Lower Estimates	SDS_LTE	2040	0.639265	0	0.0184165	0	0	0	0	0.342319			1
Lower Estimates	SDS_LTE	2045	0.572482	0	0.028595	0	0	0	0	0.398923			1
Lower Estimates	SDS_LTE	2050	0.495791	0	0.0402835	0	0	0	0	0.463925			1
Estimates	SDS_LTE	2019	0.831025	0	0	0	0	0	0	0.168975			1
Estimates	SDS_LTE	2025	0.804987	0	0	0	0	0	0	0.195013			1
Estimates	SDS_LTE	2030	0.773797	0	0.00160276	0	0	0	0	0.2246			1
Estimates	SDS_LTE	2035	0.724266	0	0.00983057	0	0	0	0	0.265904			1
Estimates	SDS_LTE	2040	0.667655	0	0.0192344	0	0	0	0	0.313111			1
Estimates	SDS_LTE	2045	0.602329	0	0.0300858	0	0	0	0	0.367585			1
Estimates	SDS_LTE	2050	0.52611	0	0.0427468	0	0	0	0	0.431143			1
Upper Estimates	SDS_LTE	2019	0.848898	0	0	0	0	0	0	0.151102			1
Upper Estimates	SDS_LTE	2025	0.825034	0	0	0	0	0	0	0.174966			1
Upper Estimates	SDS_LTE	2030	0.796075	0	0.0016489	0	0	0	0	0.202276			1
Upper Estimates	SDS_LTE	2035	0.749084	0	0.0101674	0	0	0	0	0.240749			1
Upper Estimates	SDS_LTE	2040	0.694759	0	0.0200152	0	0	0	0	0.285225			1
Upper Estimates	SDS_LTE	2045	0.63124	0	0.0315298	0	0	0	0	0.33723			1
Upper Estimates	SDS_LTE	2050	0.555977	0	0.0451735	0	0	0	0	0.39885			1
Point estimate and confidence interval	Scenarios	Year	Emission contributions of all steelmaking routes (%)
			BF-BOF	BAT BF-BOF	BAT BF-BOF H2	SR-BOF	DRI-BOF	DRI-EAF	EAF				total
Lower Estimates	Base_HTE	2019	0.811574	0	0	0	0	0	0.188426				1
Lower Estimates	Base_HTE	2025	0.241287	0.487442	0.0342816	0	0	0	0.236989				1
Lower Estimates	Base_HTE	2030	0.064941	0.358312	0.30432	0	0	0	0.272427				1
Lower Estimates	Base_HTE	2035	0	0.198013	0.520887	0	0	0	0.2811				1
Lower Estimates	Base_HTE	2040	0	0.0544079	0.59716	0	0	0	0.348432				1
Lower Estimates	Base_HTE	2045	0	0.0201412	0.582753	0	0	0	0.397105				1
Lower Estimates	Base_HTE	2050	0	0.00813514	0.564037	0	0	0	0.427828				1
Estimates	Base_HTE	2019	0.831025	0	0	0	0	0	0.168975				1
Estimates	Base_HTE	2025	0.248606	0.502226	0.0353214	0	0	0	0.213846				1
Estimates	Base_HTE	2030	0.0672156	0.370862	0.314979	0	0	0	0.246944				1
Estimates	Base_HTE	2035	0	0.205177	0.539733	0	0	0	0.25509				1
Estimates	Base_HTE	2040	0	0.0568693	0.624175	0	0	0	0.318956				1
Estimates	Base_HTE	2045	0	0.0211863	0.61299	0	0	0	0.365823				1
Estimates	Base_HTE	2050	0	0.00859174	0.595694	0	0	0	0.395715				1
Upper Estimates	Base_HTE	2019	0.848898	0	0	0	0	0	0.151102				1
Upper Estimates	Base_HTE	2025	0.255412	0.515974	0.0362883	0	0	0	0.192326				1
Upper Estimates	Base_HTE	2030	0.0693495	0.382635	0.324978	0	0	0	0.223038				1
Upper Estimates	Base_HTE	2035	0	0.211912	0.557451	0	0	0	0.230637				1
Upper Estimates	Base_HTE	2040	0	0.0592228	0.650007	0	0	0	0.29077				1
Upper Estimates	Base_HTE	2045	0	0.0221981	0.642265	0	0	0	0.335537				1
Upper Estimates	Base_HTE	2050	0	0.00903732	0.626588	0	0	0	0.364375				1
Point estimate and confidence interval	Scenarios	Year	Emission contributions of all steelmaking routes (%)
			BF-BOF	BAT BF-BOF	BAT BF-BOF H2	BAT BF-BOF BIO	BAT BF-BOF CCS	SR-BOF	DRI-BOF	DRI-EAF	Ele-EAF	EAF	total
Lower Estimates	TM_HTE	2019	0.811574	0	0	0	0	0	0	0	0	0.188426	1
Lower Estimates	TM_HTE	2025	0.241287	0.487442	0.0342816	0	0	0	0	0	0	0.236989	1
Lower Estimates	TM_HTE	2030	0.064941	0.358312	0.30432	0	0	0	0	0	0	0.272427	1
Lower Estimates	TM_HTE	2035	0.0067362	0.173775	0.473434	0	0.0451541	0	0	0	0	0.300901	1
Lower Estimates	TM_HTE	2040	0	0.038641	0.411611	0.0134404	0.0705618	0	0	0	0	0.465746	1
Lower Estimates	TM_HTE	2045	0	0.00204869	0.237647	0.0102434	0.102434	0	0	0	0	0.647626	1
Lower Estimates	TM_HTE	2050	0	0	0	0.00980913	0.132423	0	0	0	0	0.857768	1
Estimates	TM_HTE	2019	0.831025	0	0	0	0	0	0	0	0	0.168975	1
Estimates	TM_HTE	2025	0.248606	0.502226	0.0353214	0	0	0	0	0	0	0.213846	1
Estimates	TM_HTE	2030	0.0672156	0.370862	0.314979	0	0	0	0	0	0	0.246944	1
Estimates	TM_HTE	2035	0.00699776	0.180522	0.491816	0	0.0469074	0	0	0	0	0.273756	1
Estimates	TM_HTE	2040	0	0.0410138	0.436886	0.0142657	0.0748948	0	0	0	0	0.43294	1
Estimates	TM_HTE	2045	0	0.00222791	0.258438	0.0111396	0.111396	0	0	0	0	0.616799	1
Estimates	TM_HTE	2050	0	0	0	0.0109789	0.148215	0	0	0	0	0.840806	1
Upper Estimates	TM_HTE	2019	0.848898	0	0	0	0	0	0	0	0	0.151102	1
Upper Estimates	TM_HTE	2025	0.255412	0.515974	0.0362883	0	0	0	0	0	0	0.192326	1
Upper Estimates	TM_HTE	2030	0.0693495	0.382635	0.324978	0	0	0	0	0	0	0.223038	1
Upper Estimates	TM_HTE	2035	0.00724489	0.186897	0.509184	0	0.0485638	0	0	0	0	0.24811	1
Upper Estimates	TM_HTE	2040	0	0.0433524	0.461797	0.0150791	0.0791652	0	0	0	0	0.400606	1
Upper Estimates	TM_HTE	2045	0	0.00241338	0.279953	0.0120669	0.120669	0	0	0	0	0.584898	1
Upper Estimates	TM_HTE	2050	0	0	0	0.0122637	0.16556	0	0	0	0	0.822176	1
Point estimate and confidence interval	Scenarios	Year	Emission contributions of all steelmaking routes (%)
			BF-BOF	BAT BF-BOF	BAT BF-BOF H2	BAT BF-BOF BIO	BAT BF-BOF CCS	SR-BOF	DRI-BOF	DRI-EAF	Ele-EAF	EAF	total
Lower Estimates	CC_HTE	2019	0.811574	0	0	0	0	0	0	0	0	0.188426	1
Lower Estimates	CC_HTE	2025	0.185609	0.509989	0.0195707	0.0333853	0	0	0	0	0	0.251446	1
Lower Estimates	CC_HTE	2030	0.0288261	0.244462	0.285449	0.046843	0.0717283	0	0	0	0	0.322691	1
Lower Estimates	CC_HTE	2035	0	0.0553153	0.348487	0.0479399	0.0995676	0	0	0	0	0.448691	1
Lower Estimates	CC_HTE	2040	0	0	0.140653	0.0210979	0.128932	0	0	0	0	0.709318	1
Lower Estimates	CC_HTE	2045	0	0	0.00517046	0	0.137017	0	0	0	0	0.857812	1
Lower Estimates	CC_HTE	2050	0	0	0	0	0.133297	0	0	0	0	0.866703	1
Estimates	CC_HTE	2019	0.831025	0	0	0	0	0	0	0	0	0.168975	1
Estimates	CC_HTE	2025	0.191594	0.526431	0.0202016	0.0344616	0	0	0	0	0	0.227312	1
Estimates	CC_HTE	2030	0.0300299	0.25467	0.297369	0.048799	0.0747235	0	0	0	0	0.294408	1
Estimates	CC_HTE	2035	0	0.0585803	0.369056	0.0507696	0.105445	0	0	0	0	0.41615	1
Estimates	CC_HTE	2040	0	0	0.154243	0.0231364	0.141389	0	0	0	0	0.681232	1
Estimates	CC_HTE	2045	0	0	0.0057871	0	0.153358	0	0	0	0	0.840855	1
Estimates	CC_HTE	2050	0	0	0	0	0.149379	0	0	0	0	0.850621	1
Upper Estimates	CC_HTE	2019	0.848898	0	0	0	0	0	0	0	0	0.151102	1
Upper Estimates	CC_HTE	2025	0.197179	0.541775	0.0207905	0.0354661	0	0	0	0	0	0.20479	1
Upper Estimates	CC_HTE	2030	0.0306253	0.259719	0.303264	0.0497665	0.0937898	0	0	0	0	0.262835	1
Upper Estimates	CC_HTE	2035	0	0.060238	0.379499	0.0522062	0.133449	0	0	0	0	0.374607	1
Upper Estimates	CC_HTE	2040	0	0	0.162747	0.024412	0.18361	0	0	0	0	0.629231	1
Upper Estimates	CC_HTE	2045	0	0	0.00621854	0	0.202818	0	0	0	0	0.790963	1
Upper Estimates	CC_HTE	2050	0	0	0	0	0.19801	0	0	0	0	0.80199	1

## Sheet: PCNs
Point estimate and confidence interval	Scenarios	Year	Emission contributions of all steelmaking routes (%)
			BF-BOF	SR-BOF	DRI-EAF	EAF							total
Lower Estimates	Base	2019	0.322945	0.00153527	0	0.67552							1
Lower Estimates	Base	2025	0.254944	0.00108719	0	0.743969							1
Lower Estimates	Base	2030	0.210348	0.000793334	0	0.788858							1
Lower Estimates	Base	2035	0.173626	0.000551358	0	0.825822							1
Lower Estimates	Base	2040	0.142862	0.00034864	0	0.85679							1
Lower Estimates	Base	2045	0.116714	0.000176341	0	0.88311							1
Lower Estimates	Base	2050	0.094216	2.80942e-05	0	0.905756							1
Estimates	Base	2019	0.487921	0.00125028	0	0.510828							1
Estimates	Base	2025	0.40603	0.000933294	0	0.593037							1
Estimates	Base	2030	0.347333	0.000706095	0	0.65196							1
Estimates	Base	2035	0.295656	0.000506063	0	0.703838							1
Estimates	Base	2040	0.249809	0.000328601	0	0.749862							1
Estimates	Base	2045	0.208859	0.000170092	0	0.790971							1
Estimates	Base	2050	0.172061	2.7655e-05	0	0.827911							1
Upper Estimates	Base	2019	0.678386	0.000846601	0	0.320768							1
Upper Estimates	Base	2025	0.602131	0.000674057	0	0.397195							1
Upper Estimates	Base	2030	0.540912	0.000535534	0	0.458553							1
Upper Estimates	Base	2035	0.481696	0.000401547	0	0.517902							1
Upper Estimates	Base	2040	0.424388	0.000271874	0	0.57534							1
Upper Estimates	Base	2045	0.368896	0.000146312	0	0.630957							1
Upper Estimates	Base	2050	0.315136	2.4668e-05	0	0.684839							1
Point estimate and confidence interval	Scenarios	Year	Emission contributions of all steelmaking routes (%)
			BF-BOF	SR-BOF	BAT BF-BOF H2	SR-BOF CCS	DRI-EAF	DRI-EAF CCS	DRI-EAF H2	EAF			total
Lower Estimates	SDS_LTE	2019	0.322945	0.00153527	0	0	0	0	0	0.67552			1
Lower Estimates	SDS_LTE	2025	0.286037	0.00111302	0	0	0	0	0	0.71285			1
Lower Estimates	SDS_LTE	2030	0.250416	0	0.000561686	0.00128749	0	0	0	0.747735			1
Lower Estimates	SDS_LTE	2035	0.207812	0	0.0030545	0.00426181	0	0	0	0.784872			1
Lower Estimates	SDS_LTE	2040	0.169591	0	0.00529079	0.00693005	0	0	0	0.818188			1
Lower Estimates	SDS_LTE	2045	0.135112	0	0.0073082	0.00933715	0	0	0	0.848243			1
Lower Estimates	SDS_LTE	2050	0.10385	0	0.00913739	0.0115196	0	0	0	0.875493			1
Estimates	SDS_LTE	2019	0.487921	0.00125028	0	0	0	0	0	0.510828			1
Estimates	SDS_LTE	2025	0.444552	0.000932402	0	0	0	0	0	0.554516			1
Estimates	SDS_LTE	2030	0.400071	0	0.000907379	0.00110871	0	0	0	0.597913			1
Estimates	SDS_LTE	2035	0.342903	0	0.00509638	0.00379049	0	0	0	0.64821			1
Estimates	SDS_LTE	2040	0.288328	0	0.00909541	0.00635065	0	0	0	0.696226			1
Estimates	SDS_LTE	2045	0.236172	0	0.0129171	0.00879729	0	0	0	0.742113			1
Estimates	SDS_LTE	2050	0.18628	0	0.016573	0.0111378	0	0	0	0.78601			1
Upper Estimates	SDS_LTE	2019	0.678386	0.000846601	0	0	0	0	0	0.320768			1
Upper Estimates	SDS_LTE	2025	0.639233	0.000652957	0	0	0	0	0	0.360114			1
Upper Estimates	SDS_LTE	2030	0.595762	0	0.00130787	0.00080408	0	0	0	0.402126			1
Upper Estimates	SDS_LTE	2035	0.533754	0	0.00767844	0.00287349	0	0	0	0.455694			1
Upper Estimates	SDS_LTE	2040	0.469081	0	0.0143227	0.00503181	0	0	0	0.511564			1
Upper Estimates	SDS_LTE	2045	0.401568	0	0.0212588	0.00728491	0	0	0	0.569888			1
Upper Estimates	SDS_LTE	2050	0.331025	0	0.0285062	0.00963916	0	0	0	0.63083			1
Point estimate and confidence interval	Scenarios	Year	Emission contributions of all steelmaking routes (%)
			BF-BOF	BAT BF-BOF	BAT BF-BOF H2	SR-BOF	DRI-BOF	DRI-EAF	EAF				total
Lower Estimates	Base_HTE	2019	0.323441	0	0	0	0	0	0.676559				1
Lower Estimates	Base_HTE	2025	0.0820313	0.179456	0.0126211	0	0	0	0.725892				1
Lower Estimates	Base_HTE	2030	0.0199262	0.119058	0.101117	0.00501147	0.00178192	0	0.753106				1
Lower Estimates	Base_HTE	2035	0	0.0637222	0.167626	0.0130484	0.00299528	0	0.752608				1
Lower Estimates	Base_HTE	2040	0	0.0150204	0.164858	0.0172949	0.00253637	0	0.80029				1
Lower Estimates	Base_HTE	2045	0	0.00505094	0.146141	0.0175533	0.00273839	0	0.828517				1
Lower Estimates	Base_HTE	2050	0	0.00192893	0.133739	0.0174129	0.00294361	0	0.843976				1
Estimates	Base_HTE	2019	0.488532	0	0	0	0	0	0.511468				1
Estimates	Base_HTE	2025	0.12826	0.283719	0.0199539	0	0	0	0.568067				1
Estimates	Base_HTE	2030	0.0319762	0.193187	0.164077	0.00433477	0.00154131	0	0.604884				1
Estimates	Base_HTE	2035	0	0.104048	0.273705	0.0113574	0.0026071	0	0.608283				1
Estimates	Base_HTE	2040	0	0.0256065	0.281047	0.0157169	0.00230495	0	0.675324				1
Estimates	Base_HTE	2045	0	0.00882855	0.255439	0.0163552	0.00255148	0	0.716826				1
Estimates	Base_HTE	2050	0	0.0034184	0.237009	0.0164498	0.00278078	0	0.740342				1
Upper Estimates	Base_HTE	2019	0.678961	0	0	0	0	0	0.321039				1
Upper Estimates	Base_HTE	2025	0.188965	0.404594	0.028455	0	0	0	0.377986				1
Upper Estimates	Base_HTE	2030	0.048906	0.285993	0.242898	0.00322884	0.00114807	0	0.417826				1
Upper Estimates	Base_HTE	2035	0	0.155619	0.409367	0.00854696	0.00196197	0	0.424505				1
Upper Estimates	Base_HTE	2040	0	0.0405919	0.445521	0.012536	0.00183845	0	0.499513				1
Upper Estimates	Base_HTE	2045	0	0.0145146	0.419956	0.0135292	0.00211062	0	0.54989				1
Upper Estimates	Base_HTE	2050	0	0.00573992	0.397968	0.0138978	0.00234937	0	0.580045				1
Point estimate and confidence interval	Scenarios	Year	Emission contributions of all steelmaking routes (%)
			BF-BOF	BAT BF-BOF	BAT BF-BOF H2	BAT BF-BOF BIO	BAT BF-BOF CCS	SR-BOF	DRI-BOF	DRI-EAF	Ele-EAF	EAF	total
Lower Estimates	TM_HTE	2019	0.323441	0	0	0	0	0	0	0	0	0.676559	1
Lower Estimates	TM_HTE	2025	0.0820313	0.179456	0.0126211	0	0	0	0	0	0	0.725892	1
Lower Estimates	TM_HTE	2030	0.0199262	0.119058	0.101117	0	0	0.00501147	0.00178192	0	0	0.753106	1
Lower Estimates	TM_HTE	2035	0.00190908	0.0533316	0.145297	0	0.0138578	0.007051	0.0102523	0	0	0.768301	1
Lower Estimates	TM_HTE	2040	0	0.00853354	0.0909008	0.00296819	0.015583	0.0111107	0.0151676	0	0	0.855736	1
Lower Estimates	TM_HTE	2045	0	0.000344556	0.0399685	0.00172278	0.0172278	0.0162406	0.0183072	0	0	0.906189	1
Lower Estimates	TM_HTE	2050	0	0	0	0.0012938	0.0174663	0.018897	0.0210666	0	0	0.941276	1
Estimates	TM_HTE	2019	0.488532	0	0	0	0	0	0	0	0	0.511468	1
Estimates	TM_HTE	2025	0.12826	0.283719	0.0199539	0	0	0	0	0	0	0.568067	1
Estimates	TM_HTE	2030	0.0319762	0.193187	0.164077	0	0	0.00433477	0.00154131	0	0	0.604884	1
Estimates	TM_HTE	2035	0.00312637	0.0883122	0.240599	0	0.0229473	0.00622396	0.00904972	0	0	0.629742	1
Estimates	TM_HTE	2040	0	0.0153599	0.163616	0.00534257	0.0280485	0.0106606	0.0145531	0	0	0.762419	1
Estimates	TM_HTE	2045	0	0.000654759	0.0759521	0.0032738	0.032738	0.0164514	0.0185448	0	0	0.852385	1
Estimates	TM_HTE	2050	0	0	0	0.002557	0.0345195	0.0199083	0.0221941	0	0	0.920821	1
Upper Estimates	TM_HTE	2019	0.678961	0	0	0	0	0	0	0	0	0.321039	1
Upper Estimates	TM_HTE	2025	0.188965	0.404594	0.028455	0	0	0	0	0	0	0.377986	1
Upper Estimates	TM_HTE	2030	0.048906	0.285993	0.242898	0	0	0.00322884	0.00114807	0	0	0.417826	1
Upper Estimates	TM_HTE	2035	0.00491914	0.134497	0.366425	0	0.034948	0.00476936	0.00693472	0	0	0.447507	1
Upper Estimates	TM_HTE	2040	0	0.0264461	0.281708	0.00919864	0.0482929	0.00923544	0.0126076	0	0	0.612511	1
Upper Estimates	TM_HTE	2045	0	0.00124019	0.143862	0.00620094	0.0620094	0.0156788	0.0176739	0	0	0.753335	1
Upper Estimates	TM_HTE	2050	0	0	0	0.00524064	0.0707487	0.0205301	0.0228872	0	0	0.880593	1
Point estimate and confidence interval	Scenarios	Year	Emission contributions of all steelmaking routes (%)
			BF-BOF	BAT BF-BOF	BAT BF-BOF H2	BAT BF-BOF BIO	BAT BF-BOF CCS	SR-BOF	DRI-BOF	DRI-EAF	Ele-EAF	EAF	total
Lower Estimates	CC_HTE	2019	0.323441	0	0	0	0	0	0	0	0	0.676559	1
Lower Estimates	CC_HTE	2025	0.0606445	0.180443	0.00692446	0.0118123	0	0	0	0	0	0.740175	1
Lower Estimates	CC_HTE	2030	0.00720397	0.0661584	0.0772508	0.0126771	0.0194117	0.00249275	0.0191988	0	0.0690474	0.726559	1
Lower Estimates	CC_HTE	2035	0	0.0108898	0.0686056	0.00943781	0.0196016	0.00472335	0.0281536	0	0.123684	0.734904	1
Lower Estimates	CC_HTE	2040	0	0	0.0184506	0.00276759	0.0169131	0.00535625	0.029349	0	0.153033	0.774131	1
Lower Estimates	CC_HTE	2045	0	0	0.000559612	0	0.0148297	0.0075417	0.0275209	0	0.177116	0.772432	1
Lower Estimates	CC_HTE	2050	0	0	0	0	0.0141815	0.00658131	0.0218539	0	0.190226	0.767157	1
Estimates	CC_HTE	2019	0.488532	0	0	0	0	0	0	0	0	0.511468	1
Estimates	CC_HTE	2025	0.0958784	0.288463	0.0110697	0.0188836	0	0	0	0	0	0.585705	1
Estimates	CC_HTE	2030	0.0128641	0.119457	0.139486	0.0228901	0.0350504	0.00239931	0.0184791	0	0	0.649373	1
Estimates	CC_HTE	2035	0	0.0222318	0.14006	0.0192675	0.0400172	0.00514026	0.0306386	0	0	0.742644	1
Estimates	CC_HTE	2040	0	0	0.0419507	0.0062926	0.0384548	0.00649185	0.0355714	0	0	0.871239	1
Estimates	CC_HTE	2045	0	0	0.00134385	0	0.035612	0.00965411	0.0352295	0	0	0.918161	1
Estimates	CC_HTE	2050	0	0	0	0	0.0346675	0.00857613	0.0284779	0	0	0.928279	1
Upper Estimates	CC_HTE	2019	0.678961	0	0	0	0	0	0	0	0	0.321039	1
Upper Estimates	CC_HTE	2025	0.1434	0.417601	0.0160253	0.0273373	0	0	0	0	0	0.395637	1
Upper Estimates	CC_HTE	2030	0.0206476	0.185586	0.216702	0.0355613	0.0544533	0.00187551	0.0144449	0	0	0.47073	1
Upper Estimates	CC_HTE	2035	0	0.0379318	0.238971	0.0328743	0.0682773	0.00441283	0.0263027	0	0	0.591231	1
Upper Estimates	CC_HTE	2040	0	0	0.0815551	0.0122333	0.0747589	0.00635014	0.034795	0	0	0.790308	1
Upper Estimates	CC_HTE	2045	0	0	0.00275404	0	0.0729822	0.00995486	0.036327	0	0	0.877982	1
Upper Estimates	CC_HTE	2050	0	0	0	0	0.0712666	0.00887069	0.029456	0	0	0.890407	1

## Sheet: HCBD
Point estimate and confidence interval	Scenarios	Year	Emission contributions of all steelmaking routes (%)
			BF-BOF	SR-BOF	DRI-EAF	EAF							total
Lower Estimates	Base	2019	0.984948	0	0	0.0150524							1
Lower Estimates	Base	2025	0.979125	0	0	0.0208752							1
Lower Estimates	Base	2030	0.973331	0	0	0.0266688							1
Lower Estimates	Base	2035	0.966417	0	0	0.033583							1
Lower Estimates	Base	2040	0.958022	0	0	0.0419775							1
Lower Estimates	Base	2045	0.947615	0	0	0.052385							1
Lower Estimates	Base	2050	0.934372	0	0	0.065628							1
Estimates	Base	2019	0.920393	0	0	0.0796073							1
Estimates	Base	2025	0.892328	0	0	0.107672							1
Estimates	Base	2030	0.865748	0	0	0.134252							1
Estimates	Base	2035	0.835651	0	0	0.164349							1
Estimates	Base	2040	0.801291	0	0	0.198709							1
Estimates	Base	2045	0.761691	0	0	0.238309							1
Estimates	Base	2050	0.715555	0	0	0.284445							1
Upper Estimates	Base	2019	0.733026	0	0	0.266974							1
Upper Estimates	Base	2025	0.663086	0	0	0.336914							1
Upper Estimates	Base	2030	0.604968	0	0	0.395032							1
Upper Estimates	Base	2035	0.547	0	0	0.453							1
Upper Estimates	Base	2040	0.48918	0	0	0.51082							1
Upper Estimates	Base	2045	0.43151	0	0	0.56849							1
Upper Estimates	Base	2050	0.373987	0	0	0.626013							1
Point estimate and confidence interval	Scenarios	Year	Emission of all steelmaking routes (g TEQ)
			BF-BOF	SR-BOF	BAT BF-BOF H2	SR-BOF CCS	DRI-EAF	DRI-EAF CCS	DRI-EAF H2	EAF			total
Lower Estimates	SDS_LTE	2019	0.984932	0	1.59114e-05	0	0	0	0	0.0150522			1
Lower Estimates	SDS_LTE	2025	0.981703	3.90077e-05	0	0	0.000365589	1.772e-05	0	0.0178747			1
Lower Estimates	SDS_LTE	2030	0.976609	0	0.00208591	0	0	0	0	0.0213054			1
Lower Estimates	SDS_LTE	2035	0.960071	0	0.0134374	0	0	0	0	0.026492			1
Lower Estimates	SDS_LTE	2040	0.939007	0	0.0278951	0	0	0	0	0.0330979			1
Lower Estimates	SDS_LTE	2045	0.911266	0	0.0469359	0	0	0	0	0.0417979			1
Lower Estimates	SDS_LTE	2050	0.873075	0	0.0731495	0	0	0	0	0.0537753			1
Estimates	SDS_LTE	2019	0.920393	0	0	0	0	0	0	0.0796073			1
Estimates	SDS_LTE	2025	0.906578	0	0	0	0	0	0	0.0934224			1
Estimates	SDS_LTE	2030	0.888432	0	0.00187501	0	0	0	0	0.109693			1
Estimates	SDS_LTE	2035	0.854701	0	0.0118204	0	0	0	0	0.133479			1
Estimates	SDS_LTE	2040	0.813774	0	0.0238874	0	0	0	0	0.162339			1
Estimates	SDS_LTE	2045	0.763074	0	0.0388358	0	0	0	0	0.19809			1
Estimates	SDS_LTE	2050	0.698627	0	0.0578377	0	0	0	0	0.243536			1
Upper Estimates	SDS_LTE	2019	0.733026	0	0	0	0	0	0	0.266974			1
Upper Estimates	SDS_LTE	2025	0.69699	5.2355e-05	0	0	0.000490683	2.37833e-05	0	0.302443			1
Upper Estimates	SDS_LTE	2030	0.656595	0	0.00137168	6.51673e-05	0.00052342	4.77898e-05	2.86739e-05	0.341368			1
Upper Estimates	SDS_LTE	2035	0.597704	0	0.0081824	0.000236625	0.000574588	7.4368e-05	0.000171046	0.393057			1
Upper Estimates	SDS_LTE	2040	0.534233	0	0.0155228	0.000421418	0.000629735	0.000103013	0.000324492	0.448766			1
Upper Estimates	SDS_LTE	2045	0.465625	0	0.0234573	0.000621165	0.000689345	0.000133977	0.000490355	0.508983			1
Upper Estimates	SDS_LTE	2050	0.391232	0	0.0320609	0.000837758	0.000753982	0.000167552	0.000670207	0.574278			1
Point estimate and confidence interval	Scenarios	Year	Emission contributions of all steelmaking routes (%)
			BF-BOF	BAT BF-BOF	BAT BF-BOF H2	SR-BOF	DRI-BOF	DRI-EAF	EAF				total
Lower Estimates	Base_HTE	2019	0.984932	0	1.59114e-05	0	0	0	0.0150522				1
Lower Estimates	Base_HTE	2025	0.303554	0.632348	0.0444728	0	0	0	0.0196251				1
Lower Estimates	Base_HTE	2030	0.0847615	0.482251	0.409583	0	0	0	0.0234052				1
Lower Estimates	Base_HTE	2035	0	0.268731	0.706917	0	0	0	0.0243521				1
Lower Estimates	Base_HTE	2040	0	0.0807467	0.886244	0	0	0	0.0330089				1
Lower Estimates	Base_HTE	2045	0	0.0320596	0.927592	0	0	0	0.0403486				1
Lower Estimates	Base_HTE	2050	0	0.0135703	0.940874	0	0	0	0.0455558				1
Estimates	Base_HTE	2019	0.920384	0	9.02364e-06	0	0	0	0.0796066				1
Estimates	Base_HTE	2025	0.280187	0.576732	0.0405614	0	0	0	0.10252				1
Estimates	Base_HTE	2030	0.0771642	0.433806	0.368438	0	0	0	0.120591				1
Estimates	Base_HTE	2035	0	0.240986	0.633933	0	0	0	0.125081				1
Estimates	Base_HTE	2040	0	0.0698467	0.76661	0	0	0	0.163543				1
Estimates	Base_HTE	2045	0	0.0269238	0.778994	0	0	0	0.194082				1
Estimates	Base_HTE	2050	0	0.0111655	0.774143	0	0	0	0.214691				1
Upper Estimates	Base_HTE	2019	0.733023	0	3.26477e-06	0	0	0	0.266974				1
Upper Estimates	Base_HTE	2025	0.211794	0.431534	0.0303497	0	0	0	0.326322				1
Upper Estimates	Base_HTE	2030	0.0559538	0.311376	0.264456	0	0	0	0.368214				1
Upper Estimates	Base_HTE	2035	0	0.171275	0.450553	0	0	0	0.378172				1
Upper Estimates	Base_HTE	2040	0	0.0455869	0.500344	0	0	0	0.454069				1
Upper Estimates	Base_HTE	2045	0	0.0165021	0.47746	0	0	0	0.506038				1
Upper Estimates	Base_HTE	2050	0	0.00657337	0.455754	0	0	0	0.537673				1
Point estimate and confidence interval	Scenarios	Year	Emission contributions of all steelmaking routes (%)
			BF-BOF	BAT BF-BOF	BAT BF-BOF H2	BAT BF-BOF BIO	BAT BF-BOF CCS	SR-BOF	DRI-BOF	DRI-EAF	Ele-EAF	EAF	total
Lower Estimates	TM_HTE	2019	0.984932	0	1.59114e-05	0	0	0	0	0	0	0.0150522	1
Lower Estimates	TM_HTE	2025	0.303554	0.632348	0.0444728	0	0	0	0	0	0	0.0196251	1
Lower Estimates	TM_HTE	2030	0.0847615	0.482251	0.409583	0	0	0	0	0	0	0.0234052	1
Lower Estimates	TM_HTE	2035	0.00909696	0.241992	0.659284	0	0.0628797	0	0	0	0	0.0267477	1
Lower Estimates	TM_HTE	2040	0	0.0685143	0.729827	0.0238311	0.125113	0	0	0	0	0.0527148	1
Lower Estimates	TM_HTE	2045	0	0.00520348	0.603604	0.0260174	0.260174	0	0	0	0	0.105001	1
Lower Estimates	TM_HTE	2050	0	0	0	0.0497958	0.672244	0	0	0	0	0.27796	1
Estimates	TM_HTE	2019	0.920393	0	0	0	0	0	0	0	0	0.0796073	1
Estimates	TM_HTE	2025	0.280187	0.576732	0.0405614	0	0	0	0	0	0	0.10252	1
Estimates	TM_HTE	2030	0.0771642	0.433806	0.368438	0	0	0	0	0	0	0.120591	1
Estimates	TM_HTE	2035	0.00817211	0.214805	0.585216	0	0.0558154	0	0	0	0	0.135991	1
Estimates	TM_HTE	2040	0	0.0548457	0.584226	0.0190768	0.100153	0	0	0	0	0.241698	1
Estimates	TM_HTE	2045	0	0.0034773	0.403367	0.0173865	0.173865	0	0	0	0	0.401904	1
Estimates	TM_HTE	2050	0	0	0	0.0215183	0.290498	0	0	0	0	0.687984	1
Upper Estimates	TM_HTE	2019	0.733026	0	0	0	0	0	0	0	0	0.266974	1
Upper Estimates	TM_HTE	2025	0.211794	0.431534	0.0303497	0	0	0	0	0	0	0.326322	1
Upper Estimates	TM_HTE	2030	0.0559538	0.311376	0.264456	0	0	0	0	0	0	0.368214	1
Upper Estimates	TM_HTE	2035	0.00572287	0.148902	0.405669	0	0.0386909	0	0	0	0	0.401016	1
Upper Estimates	TM_HTE	2040	0	0.0307004	0.327026	0.0106784	0.0560616	0	0	0	0	0.575534	1
Upper Estimates	TM_HTE	2045	0	0.00150677	0.174785	0.00753385	0.0753385	0	0	0	0	0.740836	1
Upper Estimates	TM_HTE	2050	0	0	0	0.00664415	0.0896961	0	0	0	0	0.90366	1
Point estimate and confidence interval	Scenarios	Year	Emission contributions of all steelmaking routes (%)
			BF-BOF	BAT BF-BOF	BAT BF-BOF H2	BAT BF-BOF BIO	BAT BF-BOF CCS	SR-BOF	DRI-BOF	DRI-EAF	Ele-EAF	EAF	total
Lower Estimates	CC_HTE	2019	0.984932	0	1.59114e-05	0	0	0	0	0	0	0.0150522	1
Lower Estimates	CC_HTE	2025	0.237154	0.671928	0.025785	0.0439862	0	0	0	0	0	0.0211474	1
Lower Estimates	CC_HTE	2030	0.0401051	0.350716	0.409519	0.0672031	0.102905	0	0	0	0	0.0295517	1
Lower Estimates	CC_HTE	2035	0	0.0953793	0.60089	0.0826621	0.171683	0	0	0	0	0.0493862	1
Lower Estimates	CC_HTE	2040	0	0	0.418658	0.0627987	0.38377	0	0	0	0	0.134773	1
Lower Estimates	CC_HTE	2045	0	0	0.0262533	0	0.695713	0	0	0	0	0.278034	1
Lower Estimates	CC_HTE	2050	0	0	0	0	0.706689	0	0	0	0	0.293311	1
Estimates	CC_HTE	2019	0.920393	0	0	0	0	0	0	0	0	0.0796073	1
Estimates	CC_HTE	2025	0.217628	0.609275	0.0233807	0.0398848	0	0	0	0	0	0.109832	1
Estimates	CC_HTE	2030	0.0391285	0.338109	0.394797	0.0647873	0	0	0	0	0	0.163178	1
Estimates	CC_HTE	2035	0	0.0898279	0.565916	0.0778508	0	0	0	0	0	0.266405	1
Estimates	CC_HTE	2040	0	0	0.334019	0.0501028	0	0	0	0	0	0.615878	1
Estimates	CC_HTE	2045	0	0	0.0162183	0	0	0	0	0	0	0.983782	1
Estimates	CC_HTE	2050	0	0	0	0	0	0	0	0	0	1	1
Upper Estimates	CC_HTE	2019	0.733026	0	0	0	0	0	0	0	0	0.266974	1
Upper Estimates	CC_HTE	2025	0.161705	0.448122	0.0171965	0.0293353	0	0	0	0	0	0.343642	1
Upper Estimates	CC_HTE	2030	0.0258128	0.220787	0.257805	0.0423065	0	0	0	0	0	0.453289	1
Upper Estimates	CC_HTE	2035	0	0.0481166	0.303135	0.0417011	0	0	0	0	0	0.607047	1
Upper Estimates	CC_HTE	2040	0	0	0.111189	0.0166784	0	0	0	0	0	0.872132	1
Upper Estimates	CC_HTE	2045	0	0	0.00386039	0	0	0	0	0	0	0.99614	1
Upper Estimates	CC_HTE	2050	0	0	0	0	0	0	0	0	0	1	1
