# Supplementary material for: Climate Action Impacts on Steelmaking Emissions of Persistent Organic Pollutants Highlight a Gap Between the Paris Agreement and the Stockholm Convention
Source: Adv Sci (Weinh). 2026 Mar 25;13(29):e19769. doi: 10.1002/advs.202519769 (PMC13205816; doi:10.1002/advs.202519769)
Supplement: Supplementary file 2 — Supporting File 2: advs74797‐sup‐0002‐DataFile.zip. [file ADVS-13-e19769-s002.zip › Data S3.xlsx]

## Sheet: China
Scenarios	Year	Steelmaking routes	Emissions of UPOPs
			PCDD/Fs (g TEQ)			PCBs (g TEQ)			HCB (g)			PeCBz (g)			PCNs (g TEQ)			HCBD (g)
			Lower Estimates	Estimates	Higher Estimates	Lower Estimates	Estimates	Higher Estimates	Lower Estimates	Estimates	Higher Estimates	Lower Estimates	Estimates	Higher Estimates	Lower Estimates	Estimates	Higher Estimates	Lower Estimates	Estimates	Higher Estimates
Base	2019	BF-BOF	351.461	1111.93	4236.11	94.4471	137.011	549.879	254057	466875	681995	1.44043e+06	1.64474e+06	1.87884e+06	2.66467	6.92104	18.2714	784.148	1292.08	2844.23
Base	2019	BF-BOF H2	0	0	0	0	0	0	0	0	0	0	0	0	0	0	0	0	0	0
Base	2019	SR-BOF CCS	0	0	0	0	0	0	0	0	0	0	0	0	0	0	0	0	0	0
Base	2019	DRI-EAF	0	0	0	0	0	0	0	0	0	0	0	0	0	0	0	0	0	0
Base	2019	DRI-EAF H2	0	0	0	0	0	0	0	0	0	0	0	0	0	0	0	0	0	0
Base	2019	DRI-EAF CCS	0	0	0	0	0	0	0	0	0	0	0	0	0	0	0	0	0	0
Base	2019	EAF	57.21	151.683	401.785	5.81963	18.9604	61.8131	19398.8	35838.4	65758.6	131517	131517	131517	2.19195	2.84954	3.39753	4.7127	43.9486	407.374
Base	2019	SR-BOF	0	0	0	0	0	0	0	0	0	0	0	0	0	0	0	0	0	0
Base	2019	Tot	408.671	1263.62	4637.9	100.267	155.971	611.692	273455	502714	747754	1.57195e+06	1.77626e+06	2.01036e+06	4.85662	9.77058	21.6689	788.861	1336.02	3251.61
Base	2050	BF-BOF	192.626	609.42	2321.69	51.7639	75.0919	301.373	139241	255881	373783	789461	901435	1.02974e+06	1.46043	3.79323	10.014	429.77	708.151	1558.85
Base	2050	BF-BOF H2	0	0	0	0	0	0	0	0	0	0	0	0	0	0	0	0	0	0
Base	2050	SR-BOF CCS	0	0	0	0	0	0	0	0	0	0	0	0	0	0	0	0	0	0
Base	2050	DRI-EAF	0	0	0	0	0	0	0	0	0	0	0	0	0	0	0	0	0	0
Base	2050	DRI-EAF H2	0	0	0	0	0	0	0	0	0	0	0	0	0	0	0	0	0	0
Base	2050	DRI-EAF CCS	0	0	0	0	0	0	0	0	0	0	0	0	0	0	0	0	0	0
Base	2050	EAF	216.108	572.976	1517.72	21.9834	71.622	233.496	73278	135378	248400	496800	496800	496800	8.28	10.764	12.834	17.802	166.014	1538.84
Base	2050	SR-BOF	0	0	0	0	0	0	0	0	0	0	0	0	0	0	0	0	0	0
Base	2050	Tot	408.734	1182.4	3839.42	73.7473	146.714	534.869	212519	391259	622183	1.28626e+06	1.39824e+06	1.52654e+06	9.74043	14.5572	22.848	447.572	874.165	3097.68
SDS_LTE	2050	BF-BOF	103.376	327.055	1245.98	27.7799	40.2993	161.737	74726.2	137323	200597	423677	483770	552627	0.783764	2.0357	5.3742	230.643	380.041	836.58
SDS_LTE	2050	BF-BOF H2	0	0	0	0	0	0	0	0	0	0	0	0	0	0	0	0	0	0
SDS_LTE	2050	SR-BOF CCS	16.4317	19.2485	22.0654	0.117369	0.164317	0.211264	2529.95	2602.98	2676.01	0	0	0	0.065205	0.091287	0.117369	0	0	0
SDS_LTE	2050	DRI-EAF	0	0	0	0	0	0	0	0	0	0	0	0	0	0	0	0	0	0
SDS_LTE	2050	DRI-EAF H2	13.2149	13.2149	13.2149	0	0	0	3303.72	3303.72	3303.72	0	0	0	0	0	0	0	0	0
SDS_LTE	2050	DRI-EAF CCS	0	0	0	0	0	0	0	0	0	0	0	0	0	0	0	0	0	0
SDS_LTE	2050	EAF	177.749	471.273	1248.33	18.0813	58.9091	192.05	60271.2	111348	204309	408618	408618	408618	6.8103	8.85339	10.556	14.6421	136.547	1265.69
SDS_LTE	2050	SR-BOF	0	0	0	0	0	0	0	0	0	0	0	0	0	0	0	0	0	0
SDS_LTE	2050	Tot	310.771	830.791	2529.58	45.9787	99.3727	353.999	140831	254578	410885	832295	892388	961245	7.65927	10.9804	16.0475	245.285	516.587	2102.27

## Sheet: India
Scenarios	Year	Steelmaking routes	Emissions of UPOPs
			PCDD/Fs (g TEQ)			PCBs (g TEQ)			HCB (g)			PeCBz (g)			PCNs (g TEQ)			HCBD (g)
			Lower Estimates	Estimates	Higher Estimates	Lower Estimates	Estimates	Higher Estimates	Lower Estimates	Estimates	Higher Estimates	Lower Estimates	Estimates	Higher Estimates	Lower Estimates	Estimates	Higher Estimates	Lower Estimates	Estimates	Higher Estimates
Base	2019	BF-BOF	18.5363	58.644	223.415	4.9812	7.22603	29.0009	13399.1	24623.3	35968.8	75969.2	86744.4	99091	0.140536	0.36502	0.963643	41.3564	68.1448	150.006
Base	2019	BF-BOF H2	0	0	0	0	0	0	0	0	0	0	0	0	0	0	0	0	0	0
Base	2019	SR-BOF CCS	0	0	0	0	0	0	0	0	0	0	0	0	0	0	0	0	0	0
Base	2019	DRI-EAF	6.85477	6.85477	6.85477	0	0	0	1713.69	1713.69	1713.69	0	0	0	0	0	0	0	0	0
Base	2019	DRI-EAF H2	0	0	0	0	0	0	0	0	0	0	0	0	0	0	0	0	0	0
Base	2019	DRI-EAF CCS	0	0	0	0	0	0	0	0	0	0	0	0	0	0	0	0	0	0
Base	2019	EAF	16.8563	44.6918	118.382	1.71469	5.58648	18.2126	5715.65	10559.4	19375.1	38750.1	38750.1	38750.1	0.645836	0.839587	1.00105	1.38855	12.949	120.029
Base	2019	SR-BOF	0.561209	0.657416	0.753624	0.00400864	0.00561209	0.00721554	86.4084	88.9026	91.3969	0	0	0	0.00222702	0.00311783	0.00400864	0	0	0
Base	2019	Tot	42.8086	110.848	349.405	6.6999	12.8181	47.2207	20914.8	36985.3	57149	114719	125495	137841	0.788599	1.20772	1.9687	42.745	81.0938	270.035
Base	2050	BF-BOF	92.0325	291.167	1109.25	24.7316	35.8772	143.99	66526.5	122254	178585	377187	430686	491987	0.697761	1.81232	4.78448	205.334	338.339	744.782
Base	2050	BF-BOF H2	0	0	0	0	0	0	0	0	0	0	0	0	0	0	0	0	0	0
Base	2050	SR-BOF CCS	0	0	0	0	0	0	0	0	0	0	0	0	0	0	0	0	0	0
Base	2050	DRI-EAF	19.608	19.608	19.608	0	0	0	4902	4902	4902	0	0	0	0	0	0	0	0	0
Base	2050	DRI-EAF H2	0	0	0	0	0	0	0	0	0	0	0	0	0	0	0	0	0	0
Base	2050	DRI-EAF CCS	0	0	0	0	0	0	0	0	0	0	0	0	0	0	0	0	0	0
Base	2050	EAF	58.3596	154.731	409.859	5.93658	19.3414	63.0552	19788.6	36558.6	67080	134160	134160	134160	2.236	2.9068	3.4658	4.8074	44.8318	415.561
Base	2050	SR-BOF	0	0	0	0	0	0	0	0	0	0	0	0	0	0	0	0	0	0
Base	2050	Tot	170	465.506	1538.72	30.6682	55.2186	207.045	91217.1	163715	250567	511347	564846	626147	2.93376	4.71912	8.25028	210.142	383.17	1160.34
SDS_LTE	2050	BF-BOF	32.0794	101.491	386.648	8.6206	12.5056	50.1898	23188.9	42613.7	62248.6	131474	150122	171490	0.243216	0.631713	1.66771	71.5726	117.933	259.605
SDS_LTE	2050	BF-BOF H2	5.98793	18.966	70.0513	1.85149	2.5391	9.1967	4067.68	7547.62	13804.8	23222.7	26516.4	30290.6	0.0465212	0.12218	0.312206	13.0361	21.2248	46.2485
SDS_LTE	2050	SR-BOF CCS	17.7358	20.7762	23.8166	0.126684	0.177358	0.228031	2730.74	2809.57	2888.4	0	0	0	0.07038	0.098532	0.126684	0	0	0
SDS_LTE	2050	DRI-EAF	8.82565	8.82565	8.82565	0	0	0	2206.41	2206.41	2206.41	0	0	0	0	0	0	0	0	0
SDS_LTE	2050	DRI-EAF H2	12.8373	12.8373	12.8373	0	0	0	3209.33	3209.33	3209.33	0	0	0	0	0	0	0	0	0
SDS_LTE	2050	DRI-EAF CCS	0	0	0	0	0	0	0	0	0	0	0	0	0	0	0	0	0	0
SDS_LTE	2050	EAF	45.923	121.757	322.516	4.67147	15.2197	49.6179	15571.6	28767.8	52785	105570	105570	105570	1.7595	2.28735	2.72722	3.78292	35.278	327.003
SDS_LTE	2050	SR-BOF	0	0	0	0	0	0	0	0	0	0	0	0	0	0	0	0	0	0
SDS_LTE	2050	Tot	123.389	284.653	824.695	15.2702	30.4417	109.232	50974.6	87154.5	137143	260267	282209	307350	2.11962	3.13977	4.83382	88.3916	174.436	632.857

## Sheet: US
Scenarios	Year	Steelmaking routes	Emissions of UPOPs
			PCDD/Fs (g TEQ)			PCBs (g TEQ)			HCB (g)			PeCBz (g)			PCNs (g TEQ)			HCBD (g)
			Lower Estimates	Estimates	Higher Estimates	Lower Estimates	Estimates	Higher Estimates	Lower Estimates	Estimates	Higher Estimates	Lower Estimates	Estimates	Higher Estimates	Lower Estimates	Estimates	Higher Estimates	Lower Estimates	Estimates	Higher Estimates
Base	2019	BF-BOF	11.1309	35.2153	134.159	2.99118	4.33918	17.4149	8046.07	14786.1	21599	45619	52089.5	59503.5	0.084391	0.219192	0.578661	24.8343	40.9205	90.0779
Base	2019	BF-BOF H2	0	0	0	0	0	0	0	0	0	0	0	0	0	0	0	0	0	0
Base	2019	SR-BOF CCS	0	0	0	0	0	0	0	0	0	0	0	0	0	0	0	0	0	0
Base	2019	DRI-EAF	5.20247	5.20247	5.20247	0	0	0	1300.62	1300.62	1300.62	0	0	0	0	0	0	0	0	0
Base	2019	DRI-EAF H2	0	0	0	0	0	0	0	0	0	0	0	0	0	0	0	0	0	0
Base	2019	DRI-EAF CCS	0	0	0	0	0	0	0	0	0	0	0	0	0	0	0	0	0	0
Base	2019	EAF	19.2407	51.0137	135.127	1.95725	6.37671	20.7888	6524.15	12053.1	22115.8	44231.5	44231.5	44231.5	0.737192	0.95835	1.14265	1.58496	14.7807	137.007
Base	2019	SR-BOF	0	0	0	0	0	0	0	0	0	0	0	0	0	0	0	0	0	0
Base	2019	Tot	35.5741	91.4315	274.489	4.94842	10.7159	38.2037	15870.8	28139.8	45015.4	89850.6	96321	103735	0.821583	1.17754	1.72131	26.4192	55.7012	227.085
Base	2050	BF-BOF	9.98802	31.5995	120.384	2.68405	3.89365	15.6268	7219.93	13267.9	19381.3	40935	46741.1	53393.9	0.075726	0.196686	0.519246	22.2844	36.7189	80.829
Base	2050	BF-BOF H2	0	0	0	0	0	0	0	0	0	0	0	0	0	0	0	0	0	0
Base	2050	SR-BOF CCS	0	0	0	0	0	0	0	0	0	0	0	0	0	0	0	0	0	0
Base	2050	DRI-EAF	7.182	7.182	7.182	0	0	0	1795.5	1795.5	1795.5	0	0	0	0	0	0	0	0	0
Base	2050	DRI-EAF H2	0	0	0	0	0	0	0	0	0	0	0	0	0	0	0	0	0	0
Base	2050	DRI-EAF CCS	0	0	0	0	0	0	0	0	0	0	0	0	0	0	0	0	0	0
Base	2050	EAF	17.3826	46.0872	122.078	1.76823	5.7609	18.7812	5894.1	10889.1	19980	39960	39960	39960	0.666	0.8658	1.0323	1.4319	13.3533	123.776
Base	2050	SR-BOF	0	0	0	0	0	0	0	0	0	0	0	0	0	0	0	0	0	0
Base	2050	Tot	34.5526	84.8687	249.644	4.45228	9.65455	34.408	14909.5	25952.5	41156.8	80895	86701.1	93353.9	0.741726	1.06249	1.55155	23.7163	50.0722	204.605
SDS_LTE	2050	BF-BOF	3.28178	10.3827	39.5548	0.881903	1.27934	5.13451	2372.26	4359.46	6368.15	13450.1	15357.8	17543.7	0.0248814	0.0646254	0.170609	7.322	12.0648	26.5581
SDS_LTE	2050	BF-BOF H2	0	0	0	0	0	0	0	0	0	0	0	0	0	0	0	0	0	0
SDS_LTE	2050	SR-BOF CCS	0	0	0	0	0	0	0	0	0	0	0	0	0	0	0	0	0	0
SDS_LTE	2050	DRI-EAF	6.79622	6.79622	6.79622	0	0	0	1699.06	1699.06	1699.06	0	0	0	0	0	0	0	0	0
SDS_LTE	2050	DRI-EAF H2	0	0	0	0	0	0	0	0	0	0	0	0	0	0	0	0	0	0
SDS_LTE	2050	DRI-EAF CCS	1.88784	1.88784	1.88784	0	0	0	471.96	471.96	471.96	0	0	0	0	0	0	0	0	0
SDS_LTE	2050	EAF	19.0175	50.4219	133.56	1.93454	6.30274	20.5476	6448.46	11913.3	21859.2	43718.4	43718.4	43718.4	0.72864	0.947232	1.12939	1.56658	14.6092	135.418
SDS_LTE	2050	SR-BOF	0	0	0	0	0	0	0	0	0	0	0	0	0	0	0	0	0	0
SDS_LTE	2050	Tot	30.9833	69.4887	181.799	2.81644	7.58208	25.6822	10991.7	18443.7	30398.4	57168.5	59076.2	61262.1	0.753521	1.01186	1.3	8.88858	26.674	161.976

## Sheet: EU
Scenarios	Year	Steelmaking routes	Emissions of UPOPs
			PCDD/Fs (g TEQ)			PCBs (g TEQ)			HCB (g)			PeCBz (g)			PCNs (g TEQ)			HCBD (g)
			Lower Estimates	Estimates	Higher Estimates	Lower Estimates	Estimates	Higher Estimates	Lower Estimates	Estimates	Higher Estimates	Lower Estimates	Estimates	Higher Estimates	Lower Estimates	Estimates	Higher Estimates	Lower Estimates	Estimates	Higher Estimates
Base	2019	BF-BOF	34.8644	110.302	420.216	9.36901	13.5913	54.5472	25202	46313.3	67652.9	142889	163155	186378	0.264331	0.686557	1.81249	77.7863	128.172	282.144
Base	2019	BF-BOF H2	0	0	0	0	0	0	0	0	0	0	0	0	0	0	0	0	0	0
Base	2019	SR-BOF CCS	0	0	0	0	0	0	0	0	0	0	0	0	0	0	0	0	0	0
Base	2019	DRI-EAF	1.07441	1.07441	1.07441	0	0	0	268.603	268.603	268.603	0	0	0	0	0	0	0	0	0
Base	2019	DRI-EAF H2	0	0	0	0	0	0	0	0	0	0	0	0	0	0	0	0	0	0
Base	2019	DRI-EAF CCS	0	0	0	0	0	0	0	0	0	0	0	0	0	0	0	0	0	0
Base	2019	EAF	33.6178	89.1323	236.098	3.41975	11.1415	36.3227	11399.2	21059.4	38641.2	77282.4	77282.4	77282.4	1.28804	1.67445	1.99646	2.76929	25.8252	239.382
Base	2019	SR-BOF	0	0	0	0	0	0	0	0	0	0	0	0	0	0	0	0	0	0
Base	2019	Tot	69.5567	200.509	657.388	12.7888	24.7328	90.8699	36869.8	67641.4	106563	220171	240438	263660	1.55237	2.36101	3.80895	80.5556	153.997	521.526
Base	2050	BF-BOF	27.903	88.2781	336.311	7.4983	10.8775	43.6557	20170	37066	54144.6	114358	130578	149164	0.211552	0.549472	1.45059	62.2547	102.58	225.808
Base	2050	BF-BOF H2	0	0	0	0	0	0	0	0	0	0	0	0	0	0	0	0	0	0
Base	2050	SR-BOF CCS	0	0	0	0	0	0	0	0	0	0	0	0	0	0	0	0	0	0
Base	2050	DRI-EAF	0.7296	0.7296	0.7296	0	0	0	182.4	182.4	182.4	0	0	0	0	0	0	0	0	0
Base	2050	DRI-EAF H2	0	0	0	0	0	0	0	0	0	0	0	0	0	0	0	0	0	0
Base	2050	DRI-EAF CCS	0	0	0	0	0	0	0	0	0	0	0	0	0	0	0	0	0	0
Base	2050	EAF	45.1008	119.578	316.742	4.58784	14.9472	48.7296	15292.8	28252.8	51840	103680	103680	103680	1.728	2.2464	2.6784	3.7152	34.6464	321.149
Base	2050	SR-BOF	0	0	0	0	0	0	0	0	0	0	0	0	0	0	0	0	0	0
Base	2050	Tot	73.7334	208.585	653.783	12.0861	25.8247	92.3853	35645.2	65501.2	106167	218038	234258	252844	1.93955	2.79587	4.12899	65.9699	137.226	546.957
SDS_LTE	2050	BF-BOF	12.7625	40.3772	153.824	3.42962	4.97522	19.9675	9225.46	16953.5	24765	52305.8	59724.7	68225.5	0.096761	0.251321	0.663481	28.4745	46.9186	103.282
SDS_LTE	2050	BF-BOF H2	1.90579	6.03635	22.2954	0.589277	0.808125	2.92705	1294.63	2402.2	4393.67	7391.13	8439.45	9640.65	0.0148064	0.0388864	0.0993664	4.14904	6.75528	14.7196
SDS_LTE	2050	SR-BOF CCS	1.4112	1.65312	1.89504	0.01008	0.014112	0.018144	217.28	223.552	229.824	0	0	0	0.0056	0.00784	0.01008	0	0	0
SDS_LTE	2050	DRI-EAF	0	0	0	0	0	0	0	0	0	0	0	0	0	0	0	0	0	0
SDS_LTE	2050	DRI-EAF H2	3.5112	3.5112	3.5112	0	0	0	877.8	877.8	877.8	0	0	0	0	0	0	0	0	0
SDS_LTE	2050	DRI-EAF CCS	0	0	0	0	0	0	0	0	0	0	0	0	0	0	0	0	0	0
SDS_LTE	2050	EAF	40.9248	108.506	287.414	4.16304	13.5632	44.2176	13876.8	25636.8	47040	94080	94080	94080	1.568	2.0384	2.4304	3.3712	31.4384	291.413
SDS_LTE	2050	SR-BOF	0	0	0	0	0	0	0	0	0	0	0	0	0	0	0	0	0	0
SDS_LTE	2050	Tot	60.5155	160.083	468.94	8.19202	19.3607	67.1303	25492	46093.8	77306.3	153777	162244	171946	1.68517	2.33645	3.20333	35.9947	85.1123	409.414

## Sheet: Middle East
Scenarios	Year	Steelmaking routes	Emissions of UPOPs																			Scenarios	Year	Steelmaking routes	Emissions of UPOPs
			PCDD/Fs (g TEQ)			PCBs (g TEQ)			HCB (g)			PeCBz (g)			PCNs (g TEQ)			HCBD (g)							PCDD/Fs (g TEQ)			PCBs (g TEQ)			HCB (g)			PeCBz (g)			PCNs (g TEQ)			HCBD (g)
			95% CI lower	Estimates	95% CI higher	95% CI lower	Estimates	95% CI higher	95% CI lower	Estimates	95% CI higher	95% CI lower	Estimates	95% CI higher	95% CI lower	Estimates	95% CI higher	95% CI lower	Estimates	95% CI higher					Lower Estimates	Estimates	Higher Estimates	Lower Estimates	Estimates	Higher Estimates	Lower Estimates	Estimates	Higher Estimates	Lower Estimates	Estimates	Higher Estimates	Lower Estimates	Estimates	Higher Estimates	Lower Estimates	Estimates	Higher Estimates
Base	2019	BF-BOF	1.05374	3.33375	12.7005	0.283167	0.41078	1.64862	761.702	1399.77	2044.73	4318.64	4931.18	5633.05	0.00798909	0.0207504	0.0547805	2.351	3.87385	8.52746		Base	2019	BF-BOF	0.0860629	0.171057	0.302387	0.480728	0.29189	0.33663	0.19903	0.262661	0.270943	0.384529	0.416361	0.449013	0.0648491	0.12169	0.234757	0.904686	0.626458	0.284833
Base	2019	BF-BOF H2	0	0	0	0	0	0	0	0	0	0	0	0	0	0	0	0	0	0		Base	2019	BF-BOF H2	0	0	0	0	0	0	0	0	0	0	0	0	0	0	0	0	0	0
Base	2019	SR-BOF CCS	0	0	0	0	0	0	0	0	0	0	0	0	0	0	0	0	0	0		Base	2019	SR-BOF CCS	0	0	0	0	0	0	0	0	0	0	0	0	0	0	0	0	0	0
Base	2019	DRI-EAF	7.88009	7.88009	7.88009	0	0	0	1970.02	1970.02	1970.02	0	0	0	0	0	0	0	0	0		Base	2019	DRI-EAF	0.643599	0.404332	0.187617	0	0	0	0.51476	0.369667	0.261044	0	0	0	0	0	0	0	0	0
Base	2019	DRI-EAF H2	0	0	0	0	0	0	0	0	0	0	0	0	0	0	0	0	0	0		Base	2019	DRI-EAF H2	0	0	0	0	0	0	0	0	0	0	0	0	0	0	0	0	0	0
Base	2019	DRI-EAF CCS	0.30308	0.30308	0.30308	0	0	0	75.7701	75.7701	75.7701	0	0	0	0	0	0	0	0	0		Base	2019	DRI-EAF CCS	0.0247538	0.0155512	0.00721603	0	0	0	0.0197985	0.014218	0.0100402	0	0	0	0	0	0	0	0	0
Base	2019	EAF	3.00688	7.97226	21.1173	0.305872	0.996532	3.24881	1019.57	1883.62	3456.18	6912.36	6912.36	6912.36	0.115206	0.149768	0.178569	0.247693	2.30988	21.411		Base	2019	EAF	0.245584	0.409061	0.50278	0.519272	0.70811	0.66337	0.266411	0.353454	0.457972	0.615471	0.583639	0.550987	0.935151	0.87831	0.765243	0.0953144	0.373542	0.715167
Base	2019	SR-BOF	0	0	0	0	0	0	0	0	0	0	0	0	0	0	0	0	0	0		Base	2019	SR-BOF	0	0	0	0	0	0	0	0	0	0	0	0	0	0	0	0	0	0
Base	2019	Tot	12.2438	19.4892	42.001	0.589039	1.40731	4.89743	3827.07	5329.18	7546.7	11231	11843.5	12545.4	0.123195	0.170518	0.23335	2.59869	6.18373	29.9385		Base	2019	Tot	1	1	1	1	1	1	1	1	1	1	1	1	1	1	1	1	1	1
Base	2050	BF-BOF	1.07014	3.38566	12.8983	0.287577	0.417177	1.6743	773.563	1421.56	2076.57	4385.89	5007.97	5720.77	0.0081135	0.0210735	0.0556335	2.38761	3.93417	8.66025		Base	2050	BF-BOF	0.0399371	0.0733163	0.127864	0.214777	0.108567	0.130382	0.0952	0.121049	0.116635	0.155827	0.174082	0.194051	0.0200773	0.0393255	0.0831053	0.737142	0.331327	0.105283
Base	2050	BF-BOF H2	0	0	0	0	0	0	0	0	0	0	0	0	0	0	0	0	0	0		Base	2050	BF-BOF H2	0	0	0	0	0	0	0	0	0	0	0	0	0	0	0	0	0	0
Base	2050	SR-BOF CCS	0	0	0	0	0	0	0	0	0	0	0	0	0	0	0	0	0	0		Base	2050	SR-BOF CCS	0	0	0	0	0	0	0	0	0	0	0	0	0	0	0	0	0	0
Base	2050	DRI-EAF	14.5692	14.5692	14.5692	0	0	0	3642.3	3642.3	3642.3	0	0	0	0	0	0	0	0	0		Base	2050	DRI-EAF	0.543713	0.315495	0.144428	0	0	0	0.448246	0.31015	0.204577	0	0	0	0	0	0	0	0	0
Base	2050	DRI-EAF H2	0	0	0	0	0	0	0	0	0	0	0	0	0	0	0	0	0	0		Base	2050	DRI-EAF H2	0	0	0	0	0	0	0	0	0	0	0	0	0	0	0	0	0	0
Base	2050	DRI-EAF CCS	0.8208	0.8208	0.8208	0	0	0	205.2	205.2	205.2	0	0	0	0	0	0	0	0	0		Base	2050	DRI-EAF CCS	0.0306317	0.0177744	0.00813679	0	0	0	0.0252533	0.0174733	0.0115255	0	0	0	0	0	0	0	0	0
Base	2050	EAF	10.3356	27.4032	72.5868	1.05138	3.4254	11.1672	3504.6	6474.6	11880	23760	23760	23760	0.396	0.5148	0.6138	0.8514	7.9398	73.5966		Base	2050	EAF	0.385718	0.593414	0.719571	0.785223	0.891433	0.869618	0.4313	0.551327	0.667263	0.844173	0.825918	0.805949	0.979923	0.960674	0.916895	0.262858	0.668673	0.894717
Base	2050	SR-BOF	0	0	0	0	0	0	0	0	0	0	0	0	0	0	0	0	0	0		Base	2050	SR-BOF	0	0	0	0	0	0	0	0	0	0	0	0	0	0	0	0	0	0
Base	2050	Tot	26.7957	46.1789	100.875	1.33896	3.84258	12.8415	8125.66	11743.7	17804.1	28145.9	28768	29480.8	0.404113	0.535873	0.669433	3.23901	11.874	82.2568		Base	2050	Tot	1	1	1	1	1	1	1	1	1	1	1	1	1	1	1	1	1	1
SDS_LTE	2050	BF-BOF	0	0	0	0	0	0	0	0	0	0	0	0	0	0	0	0	0	0		SDS_LTE	2050	BF-BOF	0	0	0	0	0	0	0	0	0	0	0	0	0	0	0	0	0	0
SDS_LTE	2050	BF-BOF H2	0	0	0	0	0	0	0	0	0	0	0	0	0	0	0	0	0	0		SDS_LTE	2050	BF-BOF H2	0	0	0	0	0	0	0	0	0	0	0	0	0	0	0	0	0	0
SDS_LTE	2050	SR-BOF CCS	0	0	0	0	0	0	0	0	0	0	0	0	0	0	0	0	0	0		SDS_LTE	2050	SR-BOF CCS	0	0	0	0	0	0	0	0	0	0	0	0	0	0	0	0	0	0
SDS_LTE	2050	DRI-EAF	6.98501	6.98501	6.98501	0	0	0	1746.25	1746.25	1746.25	0	0	0	0	0	0	0	0	0		SDS_LTE	2050	DRI-EAF	0.269297	0.149776	0.0688642	0	0	0	0.229739	0.155876	0.0983354	0	0	0	0	0	0	0	0	0
SDS_LTE	2050	DRI-EAF H2	2.83176	2.83176	2.83176	0	0	0	707.94	707.94	707.94	0	0	0	0	0	0	0	0	0		SDS_LTE	2050	DRI-EAF H2	0.109174	0.0607201	0.0279179	0	0	0	0.0931373	0.0631929	0.0398657	0	0	0	0	0	0	0	0	0
SDS_LTE	2050	DRI-EAF CCS	3.5869	3.5869	3.5869	0	0	0	896.724	896.724	896.724	0	0	0	0	0	0	0	0	0		SDS_LTE	2050	DRI-EAF CCS	0.138288	0.0769122	0.0353627	0	0	0	0.117974	0.0800443	0.0504966	0	0	0	0	0	0	0	0	0
SDS_LTE	2050	EAF	12.5343	33.2326	88.028	1.27504	4.15408	13.5428	4250.12	7851.92	14407.2	28814.4	28814.4	28814.4	0.48024	0.624312	0.744372	1.03252	9.62881	89.2526		SDS_LTE	2050	EAF	0.483241	0.712591	0.867855	1	1	1	0.55915	0.700887	0.811302	1	1	1	1	1	1	1	1	1
SDS_LTE	2050	SR-BOF	0	0	0	0	0	0	0	0	0	0	0	0	0	0	0	0	0	0		SDS_LTE	2050	SR-BOF	0	0	0	0	0	0	0	0	0	0	0	0	0	0	0	0	0	0
SDS_LTE	2050	Tot	25.9379	46.6363	101.432	1.27504	4.15408	13.5428	7601.04	11202.8	17758.1	28814.4	28814.4	28814.4	0.48024	0.624312	0.744372	1.03252	9.62881	89.2526		SDS_LTE	2050	Tot	1	1	1	1	1	1	1	1	1	1	1	1	1	1	1	1	1	1

## Sheet: Central and South America
Scenarios	Year	Steelmaking routes	Emissions of UPOPs
			PCDD/Fs (g TEQ)			PCBs (g TEQ)			HCB (g)			PeCBz (g)			PCNs (g TEQ)			HCBD (g)
			Lower Estimates	Estimates	Higher Estimates	Lower Estimates	Estimates	Higher Estimates	Lower Estimates	Estimates	Higher Estimates	Lower Estimates	Estimates	Higher Estimates	Lower Estimates	Estimates	Higher Estimates	Lower Estimates	Estimates	Higher Estimates
Base	2019	BF-BOF	14.7548	46.6804	177.837	3.96501	5.75189	23.0846	10665.6	19600	28631	60471.2	69048.2	78876	0.111866	0.290554	0.767055	32.9195	54.243	119.405
Base	2019	BF-BOF H2	0	0	0	0	0	0	0	0	0	0	0	0	0	0	0	0	0	0
Base	2019	SR-BOF CCS	0	0	0	0	0	0	0	0	0	0	0	0	0	0	0	0	0	0
Base	2019	DRI-EAF	1.77967	1.77967	1.77967	0	0	0	444.919	444.919	444.919	0	0	0	0	0	0	0	0	0
Base	2019	DRI-EAF H2	0	0	0	0	0	0	0	0	0	0	0	0	0	0	0	0	0	0
Base	2019	DRI-EAF CCS	0	0	0	0	0	0	0	0	0	0	0	0	0	0	0	0	0	0
Base	2019	EAF	7.83561	20.7749	55.0294	0.797071	2.59686	8.46606	2656.9	4908.52	9006.45	18012.9	18012.9	18012.9	0.300215	0.39028	0.465333	0.645462	6.01931	55.795
Base	2019	SR-BOF	0	0	0	0	0	0	0	0	0	0	0	0	0	0	0	0	0	0
Base	2019	Tot	24.3701	69.2349	234.646	4.76208	8.34875	31.5507	13767.4	24953.5	38082.4	78484.1	87061.1	96888.9	0.412081	0.680834	1.23239	33.565	60.2623	175.199
Base	2050	BF-BOF	48.5132	153.483	584.723	13.0368	18.912	75.9015	35068.2	64444.2	94137.8	198827	227028	259342	0.367812	0.955332	2.52205	108.238	178.349	392.598
Base	2050	BF-BOF H2	0	0	0	0	0	0	0	0	0	0	0	0	0	0	0	0	0	0
Base	2050	SR-BOF CCS	0	0	0	0	0	0	0	0	0	0	0	0	0	0	0	0	0	0
Base	2050	DRI-EAF	5.3352	5.3352	5.3352	0	0	0	1333.8	1333.8	1333.8	0	0	0	0	0	0	0	0	0
Base	2050	DRI-EAF H2	0	0	0	0	0	0	0	0	0	0	0	0	0	0	0	0	0	0
Base	2050	DRI-EAF CCS	0	0	0	0	0	0	0	0	0	0	0	0	0	0	0	0	0	0
Base	2050	EAF	17.8524	47.3328	125.377	1.81602	5.9166	19.2888	6053.4	11183.4	20520	41040	41040	41040	0.684	0.8892	1.0602	1.4706	13.7142	127.121
Base	2050	SR-BOF	0	0	0	0	0	0	0	0	0	0	0	0	0	0	0	0	0	0
Base	2050	Tot	71.7008	206.151	715.436	14.8528	24.8286	95.1903	42455.4	76961.4	115992	239867	268068	300382	1.05181	1.84453	3.58225	109.709	192.063	519.719
SDS_LTE	2050	BF-BOF	20.6752	65.411	249.195	5.55599	8.05986	32.3474	14945.2	27464.6	40119.3	84735.5	96754	110525	0.156753	0.40714	1.07484	46.1286	76.0082	167.316
SDS_LTE	2050	BF-BOF H2	1.69071	5.35511	19.7792	0.522773	0.716922	2.59671	1148.52	2131.09	3897.81	6556.98	7486.99	8552.63	0.0131354	0.0344978	0.0881522	3.68079	5.9929	13.0584
SDS_LTE	2050	SR-BOF CCS	1.56492	1.83319	2.10146	0.011178	0.0156492	0.0201204	240.948	247.903	254.858	0	0	0	0.00621	0.008694	0.011178	0	0	0
SDS_LTE	2050	DRI-EAF	4.53082	4.53082	4.53082	0	0	0	1132.7	1132.7	1132.7	0	0	0	0	0	0	0	0	0
SDS_LTE	2050	DRI-EAF H2	0	0	0	0	0	0	0	0	0	0	0	0	0	0	0	0	0	0
SDS_LTE	2050	DRI-EAF CCS	3.96446	3.96446	3.96446	0	0	0	991.116	991.116	991.116	0	0	0	0	0	0	0	0	0
SDS_LTE	2050	EAF	12.3182	32.6596	86.5103	1.25305	4.08245	13.3093	4176.85	7716.55	14158.8	28317.6	28317.6	28317.6	0.47196	0.613548	0.731538	1.01471	9.4628	87.7138
SDS_LTE	2050	SR-BOF	0	0	0	0	0	0	0	0	0	0	0	0	0	0	0	0	0	0
SDS_LTE	2050	Tot	44.7443	113.754	366.081	7.34299	12.8749	48.2735	22635.4	39684	60554.6	119610	132559	147396	0.648058	1.06388	1.90571	50.8241	91.4639	268.088

## Sheet: Africa
Scenarios	Year	Steelmaking routes	Emissions of UPOPs
			PCDD/Fs (g TEQ)			PCBs (g TEQ)			HCB (g)			PeCBz (g)			PCNs (g TEQ)			HCBD (g)
			Lower Estimates	Estimates	Higher Estimates	Lower Estimates	Estimates	Higher Estimates	Lower Estimates	Estimates	Higher Estimates	Lower Estimates	Estimates	Higher Estimates	Lower Estimates	Estimates	Higher Estimates	Lower Estimates	Estimates	Higher Estimates
Base	2019	BF-BOF	1.56568	4.95342	18.8709	0.420741	0.610353	2.44959	1131.77	2079.83	3038.14	6416.81	7326.94	8369.81	0.0118705	0.0308317	0.0813949	3.49321	5.75591	12.6704
Base	2019	BF-BOF H2	0	0	0	0	0	0	0	0	0	0	0	0	0	0	0	0	0	0
Base	2019	SR-BOF CCS	0	0	0	0	0	0	0	0	0	0	0	0	0	0	0	0	0	0
Base	2019	DRI-EAF	2.1929	2.1929	2.1929	0	0	0	548.226	548.226	548.226	0	0	0	0	0	0	0	0	0
Base	2019	DRI-EAF H2	0	0	0	0	0	0	0	0	0	0	0	0	0	0	0	0	0	0
Base	2019	DRI-EAF CCS	0	0	0	0	0	0	0	0	0	0	0	0	0	0	0	0	0	0
Base	2019	EAF	1.61376	4.27864	11.3334	0.164159	0.534829	1.74361	547.195	1010.92	1854.9	3709.8	3709.8	3709.8	0.06183	0.080379	0.0958365	0.132934	1.23969	11.4911
Base	2019	SR-BOF	0.129843	0.152102	0.174361	0.00092745	0.00129843	0.00166941	19.9917	20.5688	21.1459	0	0	0	0.00051525	0.00072135	0.00092745	0	0	0
Base	2019	Tot	5.50219	11.5771	32.5716	0.585827	1.14648	4.19486	2247.18	3659.54	5462.41	10126.6	11036.7	12079.6	0.0742158	0.111932	0.178159	3.62614	6.9956	24.1615
Base	2050	BF-BOF	13.3174	42.1327	160.512	3.57874	5.19154	20.8357	9626.57	17690.6	25841.8	54580	62321.4	71191.8	0.100968	0.262248	0.692328	29.7125	48.9586	107.772
Base	2050	BF-BOF H2	0	0	0	0	0	0	0	0	0	0	0	0	0	0	0	0	0	0
Base	2050	SR-BOF CCS	0	0	0	0	0	0	0	0	0	0	0	0	0	0	0	0	0	0
Base	2050	DRI-EAF	7.1136	7.1136	7.1136	0	0	0	1778.4	1778.4	1778.4	0	0	0	0	0	0	0	0	0
Base	2050	DRI-EAF H2	0	0	0	0	0	0	0	0	0	0	0	0	0	0	0	0	0	0
Base	2050	DRI-EAF CCS	0	0	0	0	0	0	0	0	0	0	0	0	0	0	0	0	0	0
Base	2050	EAF	7.5168	19.9296	52.7904	0.76464	2.4912	8.1216	2548.8	4708.8	8640	17280	17280	17280	0.288	0.3744	0.4464	0.6192	5.7744	53.5248
Base	2050	SR-BOF	0.2016	0.23616	0.27072	0.00144	0.002016	0.002592	31.04	31.936	32.832	0	0	0	0.0008	0.00112	0.00144	0	0	0
Base	2050	Tot	28.1494	69.4121	220.687	4.34482	7.68475	28.9599	13984.8	24209.7	36293	71860	79601.4	88471.8	0.389768	0.637768	1.14017	30.3317	54.733	161.297
SDS_LTE	2050	BF-BOF	8.61467	27.2546	103.831	2.31499	3.35827	13.4781	6227.19	11443.6	16716.4	35306.4	40314.2	46052.2	0.0653137	0.169642	0.44785	19.2203	31.6701	69.715
SDS_LTE	2050	BF-BOF H2	0.845355	2.67755	9.8896	0.261386	0.358461	1.29836	574.261	1065.55	1948.91	3278.49	3743.5	4276.32	0.0065677	0.0172489	0.0440761	1.8404	2.99645	6.52919
SDS_LTE	2050	SR-BOF CCS	0	0	0	0	0	0	0	0	0	0	0	0	0	0	0	0	0	0
SDS_LTE	2050	DRI-EAF	2.97335	2.97335	2.97335	0	0	0	743.337	743.337	743.337	0	0	0	0	0	0	0	0	0
SDS_LTE	2050	DRI-EAF H2	2.69017	2.69017	2.69017	0	0	0	672.543	672.543	672.543	0	0	0	0	0	0	0	0	0
SDS_LTE	2050	DRI-EAF CCS	0.141588	0.141588	0.141588	0	0	0	35.397	35.397	35.397	0	0	0	0	0	0	0	0	0
SDS_LTE	2050	EAF	6.48324	17.1893	45.5317	0.659502	2.14866	7.00488	2198.34	4061.34	7452	14904	14904	14904	0.2484	0.32292	0.38502	0.53406	4.98042	46.1651
SDS_LTE	2050	SR-BOF	0	0	0	0	0	0	0	0	0	0	0	0	0	0	0	0	0	0
SDS_LTE	2050	Tot	21.7484	52.9265	165.058	3.23588	5.8654	21.7813	10451.1	18021.7	27568.6	53488.9	58961.7	65232.5	0.320281	0.509811	0.876946	21.5947	39.6469	122.409
