# Supplementary material for: Climate Action Impacts on Steelmaking Emissions of Persistent Organic Pollutants Highlight a Gap Between the Paris Agreement and the Stockholm Convention
Source: Adv Sci (Weinh). 2026 Mar 25;13(29):e19769. doi: 10.1002/advs.202519769 (PMC13205816; doi:10.1002/advs.202519769)
Supplement: Supplementary file 2 — Supporting File 2: advs74797‐sup‐0002‐DataFile.zip. [file ADVS-13-e19769-s002.zip › Data S4.xlsx]

## Sheet: China
Scenarios	Year	Steelmaking routes	Emissions of UPOPs
			PCDD/Fs (g TEQ)			PCBs (g TEQ)			HCB (g)			PeCBz (g)			PCNs (g TEQ)			HCBD (g)
			Lower Estimates	Estimates	Higher Estimates	Lower Estimates	Estimates	Higher Estimates	Lower Estimates	Estimates	Higher Estimates	Lower Estimates	Estimates	Higher Estimates	Lower Estimates	Estimates	Higher Estimates	Lower Estimates	Estimates	Higher Estimates
Base	2019	BF-BOF	0.86001	0.879961	0.913369	0.941959	0.878437	0.898947	0.929061	0.92871	0.912059	0.916335	0.925958	0.93458	0.548667	0.708355	0.843207	0.994026	0.967105	0.874716
Base	2019	BF-BOF H2	0	0	0	0	0	0	0	0	0	0	0	0	0	0	0	0	0	0
Base	2019	SR-BOF CCS	0	0	0	0	0	0	0	0	0	0	0	0	0	0	0	0	0	0
Base	2019	DRI-EAF	0	0	0	0	0	0	0	0	0	0	0	0	0	0	0	0	0	0
Base	2019	DRI-EAF H2	0	0	0	0	0	0	0	0	0	0	0	0	0	0	0	0	0	0
Base	2019	DRI-EAF CCS	0	0	0	0	0	0	0	0	0	0	0	0	0	0	0	0	0	0
Base	2019	EAF	0.13999	0.120039	0.0866309	0.0580415	0.121563	0.101053	0.0709394	0.0712899	0.0879415	0.083665	0.0740418	0.0654198	0.451333	0.291645	0.156793	0.00597406	0.0328951	0.125284
Base	2019	SR-BOF	0	0	0	0	0	0	0	0	0	0	0	0	0	0	0	0	0	0
Base	2019	Tot	1	1	1	1	1	1	1	1	1	1	1	1	1	1	1	1	1	1
Base	2050	BF-BOF	0.471275	0.515411	0.6047	0.701909	0.511825	0.563452	0.655194	0.653994	0.60076	0.613764	0.644695	0.674558	0.149935	0.260574	0.438289	0.960225	0.810088	0.503229
Base	2050	BF-BOF H2	0	0	0	0	0	0	0	0	0	0	0	0	0	0	0	0	0	0
Base	2050	SR-BOF CCS	0	0	0	0	0	0	0	0	0	0	0	0	0	0	0	0	0	0
Base	2050	DRI-EAF	0	0	0	0	0	0	0	0	0	0	0	0	0	0	0	0	0	0
Base	2050	DRI-EAF H2	0	0	0	0	0	0	0	0	0	0	0	0	0	0	0	0	0	0
Base	2050	DRI-EAF CCS	0	0	0	0	0	0	0	0	0	0	0	0	0	0	0	0	0	0
Base	2050	EAF	0.528725	0.484589	0.3953	0.298091	0.488175	0.436548	0.344806	0.346006	0.39924	0.386236	0.355305	0.325442	0.850065	0.739426	0.561711	0.0397746	0.189912	0.496771
Base	2050	SR-BOF	0	0	0	0	0	0	0	0	0	0	0	0	0	0	0	0	0	0
Base	2050	Tot	1	1	1	1	1	1	1	1	1	1	1	1	1	1	1	1	1	1
SDS_LTE	2050	BF-BOF	0.332643	0.393667	0.492562	0.604192	0.405537	0.456886	0.530609	0.539414	0.488206	0.509047	0.542107	0.574907	0.102329	0.185394	0.334892	0.940306	0.735676	0.397941
SDS_LTE	2050	BF-BOF H2	0	0	0	0	0	0	0	0	0	0	0	0	0	0	0	0	0	0
SDS_LTE	2050	SR-BOF CCS	0.0528738	0.0231689	0.00872292	0.00255268	0.00165354	0.000596794	0.0179645	0.0102247	0.0065128	0	0	0	0.00851321	0.00831365	0.00731384	0	0	0
SDS_LTE	2050	DRI-EAF	0	0	0	0	0	0	0	0	0	0	0	0	0	0	0	0	0	0
SDS_LTE	2050	DRI-EAF H2	0.0425228	0.0159064	0.00522413	0	0	0	0.0234587	0.0129772	0.00804049	0	0	0	0	0	0	0	0	0
SDS_LTE	2050	DRI-EAF CCS	0	0	0	0	0	0	0	0	0	0	0	0	0	0	0	0	0	0
SDS_LTE	2050	EAF	0.57196	0.567258	0.493491	0.393255	0.59281	0.542517	0.427968	0.437384	0.497241	0.490953	0.457893	0.425093	0.889158	0.806292	0.657794	0.0596944	0.264324	0.602059
SDS_LTE	2050	SR-BOF	0	0	0	0	0	0	0	0	0	0	0	0	0	0	0	0	0	0
SDS_LTE	2050	Tot	1	1	1	1	1	1	1	1	1	1	1	1	1	1	1	1	1	1

## Sheet: Inida
Scenarios	Year	Steelmaking routes	Emissions of UPOPs
			PCDD/Fs (g TEQ)			PCBs (g TEQ)			HCB (g)			PeCBz (g)			PCNs (g TEQ)			HCBD (g)
			Lower Estimates	Estimates	Higher Estimates	Lower Estimates	Estimates	Higher Estimates	Lower Estimates	Estimates	Higher Estimates	Lower Estimates	Estimates	Higher Estimates	Lower Estimates	Estimates	Higher Estimates	Lower Estimates	Estimates	Higher Estimates
Base	2019	BF-BOF	0.433004	0.529049	0.639415	0.743473	0.563736	0.614157	0.64065	0.665759	0.629387	0.662218	0.691221	0.718878	0.17821	0.302238	0.489483	0.967516	0.840321	0.555507
Base	2019	BF-BOF H2	0	0	0	0	0	0	0	0	0	0	0	0	0	0	0	0	0	0
Base	2019	SR-BOF CCS	0	0	0	0	0	0	0	0	0	0	0	0	0	0	0	0	0	0
Base	2019	DRI-EAF	0.160126	0.0618393	0.0196184	0	0	0	0.0819366	0.0463344	0.0299864	0	0	0	0	0	0	0	0	0
Base	2019	DRI-EAF H2	0	0	0	0	0	0	0	0	0	0	0	0	0	0	0	0	0	0
Base	2019	DRI-EAF CCS	0	0	0	0	0	0	0	0	0	0	0	0	0	0	0	0	0	0
Base	2019	EAF	0.39376	0.403181	0.338809	0.255928	0.435827	0.38569	0.273282	0.285503	0.339027	0.337782	0.308779	0.281122	0.818966	0.695181	0.508481	0.0324844	0.159679	0.444493
Base	2019	SR-BOF	0.0131097	0.00593079	0.00215688	0.000598313	0.000437825	0.000152805	0.00413144	0.00240373	0.00159927	0	0	0	0.00282402	0.00258157	0.00203619	0	0	0
Base	2019	Tot	1	1	1	1	1	1	1	1	1	1	1	1	1	1	1	1	1	1
Base	2050	BF-BOF	0.541367	0.625485	0.720894	0.806426	0.64973	0.695451	0.72932	0.746751	0.712724	0.737634	0.762484	0.785737	0.237838	0.384038	0.579917	0.977123	0.882998	0.641864
Base	2050	BF-BOF H2	0	0	0	0	0	0	0	0	0	0	0	0	0	0	0	0	0	0
Base	2050	SR-BOF CCS	0	0	0	0	0	0	0	0	0	0	0	0	0	0	0	0	0	0
Base	2050	DRI-EAF	0.115341	0.0421219	0.0127431	0	0	0	0.0537399	0.0299423	0.0195636	0	0	0	0	0	0	0	0	0
Base	2050	DRI-EAF H2	0	0	0	0	0	0	0	0	0	0	0	0	0	0	0	0	0	0
Base	2050	DRI-EAF CCS	0	0	0	0	0	0	0	0	0	0	0	0	0	0	0	0	0	0
Base	2050	EAF	0.343292	0.332393	0.266363	0.193574	0.35027	0.304549	0.21694	0.223306	0.267713	0.262366	0.237516	0.214263	0.762162	0.615962	0.420083	0.0228769	0.117002	0.358136
Base	2050	SR-BOF	0	0	0	0	0	0	0	0	0	0	0	0	0	0	0	0	0	0
Base	2050	Tot	1	1	1	1	1	1	1	1	1	1	1	1	1	1	1	1	1	1
SDS_LTE	2050	BF-BOF	0.259986	0.356542	0.468838	0.564536	0.410804	0.459477	0.45491	0.488945	0.453897	0.505152	0.531955	0.557962	0.114745	0.201197	0.345008	0.809721	0.676083	0.410212
SDS_LTE	2050	BF-BOF H2	0.0485289	0.0666284	0.0849421	0.121248	0.0834086	0.0841938	0.0797982	0.0866005	0.10066	0.0892262	0.0939604	0.0985539	0.0219479	0.0389135	0.0645878	0.147482	0.121677	0.0730788
SDS_LTE	2050	SR-BOF CCS	0.143739	0.0729876	0.0288793	0.00829614	0.00582614	0.00208758	0.0535707	0.0322367	0.0210613	0	0	0	0.0332041	0.0313819	0.0262078	0	0	0
SDS_LTE	2050	DRI-EAF	0.0715271	0.0310049	0.0107017	0	0	0	0.0432846	0.0253161	0.0160885	0	0	0	0	0	0	0	0	0
SDS_LTE	2050	DRI-EAF H2	0.104039	0.045098	0.0155661	0	0	0	0.0629594	0.0368234	0.0234014	0	0	0	0	0	0	0	0	0
SDS_LTE	2050	DRI-EAF CCS	0	0	0	0	0	0	0	0	0	0	0	0	0	0	0	0	0	0
SDS_LTE	2050	EAF	0.37218	0.427739	0.391073	0.30592	0.499961	0.454241	0.305477	0.330079	0.384892	0.405622	0.374085	0.343484	0.830103	0.728508	0.564196	0.0427973	0.20224	0.516709
SDS_LTE	2050	SR-BOF	0	0	0	0	0	0	0	0	0	0	0	0	0	0	0	0	0	0
SDS_LTE	2050	Tot	1	1	1	1	1	1	1	1	1	1	1	1	1	1	1	1	1	1

## Sheet: US
Scenarios	Year	Steelmaking routes	Emissions of UPOPs
			PCDD/Fs (g TEQ)			PCBs (g TEQ)			HCB (g)			PeCBz (g)			PCNs (g TEQ)			HCBD (g)
			Lower Estimates	Estimates	Higher Estimates	Lower Estimates	Estimates	Higher Estimates	Lower Estimates	Estimates	Higher Estimates	Lower Estimates	Estimates	Higher Estimates	Lower Estimates	Estimates	Higher Estimates	Lower Estimates	Estimates	Higher Estimates
Base	2019	BF-BOF	0.312893	0.385155	0.48876	0.604471	0.40493	0.455843	0.506972	0.525451	0.479814	0.507721	0.54079	0.57361	0.102717	0.186144	0.336175	0.940007	0.734643	0.39667
Base	2019	BF-BOF H2	0	0	0	0	0	0	0	0	0	0	0	0	0	0	0	0	0	0
Base	2019	SR-BOF CCS	0	0	0	0	0	0	0	0	0	0	0	0	0	0	0	0	0	0
Base	2019	DRI-EAF	0.146243	0.0569002	0.0189533	0	0	0	0.0819502	0.0462198	0.0288927	0	0	0	0	0	0	0	0	0
Base	2019	DRI-EAF H2	0	0	0	0	0	0	0	0	0	0	0	0	0	0	0	0	0	0
Base	2019	DRI-EAF CCS	0	0	0	0	0	0	0	0	0	0	0	0	0	0	0	0	0	0
Base	2019	EAF	0.540863	0.557945	0.492287	0.395529	0.59507	0.544157	0.411078	0.428329	0.491293	0.492279	0.45921	0.42639	0.897283	0.813856	0.663825	0.0599928	0.265357	0.60333
Base	2019	SR-BOF	0	0	0	0	0	0	0	0	0	0	0	0	0	0	0	0	0	0
Base	2019	Tot	1	1	1	1	1	1	1	1	1	1	1	1	1	1	1	1	1	1
Base	2050	BF-BOF	0.289067	0.372334	0.482223	0.602849	0.403297	0.454161	0.484249	0.511238	0.470914	0.506026	0.539106	0.571951	0.102094	0.185119	0.334664	0.939624	0.733319	0.395049
Base	2050	BF-BOF H2	0	0	0	0	0	0	0	0	0	0	0	0	0	0	0	0	0	0
Base	2050	SR-BOF CCS	0	0	0	0	0	0	0	0	0	0	0	0	0	0	0	0	0	0
Base	2050	DRI-EAF	0.207857	0.0846248	0.028769	0	0	0	0.120426	0.069184	0.0436258	0	0	0	0	0	0	0	0	0
Base	2050	DRI-EAF H2	0	0	0	0	0	0	0	0	0	0	0	0	0	0	0	0	0	0
Base	2050	DRI-EAF CCS	0	0	0	0	0	0	0	0	0	0	0	0	0	0	0	0	0	0
Base	2050	EAF	0.503076	0.543041	0.489008	0.397151	0.596703	0.545839	0.395324	0.419578	0.48546	0.493974	0.460894	0.428049	0.897906	0.814881	0.665336	0.0603763	0.266681	0.604951
Base	2050	SR-BOF	0	0	0	0	0	0	0	0	0	0	0	0	0	0	0	0	0	0
Base	2050	Tot	1	1	1	1	1	1	1	1	1	1	1	1	1	1	1	1	1	1
SDS_LTE	2050	BF-BOF	0.105921	0.149416	0.217575	0.313127	0.168732	0.199925	0.215822	0.236365	0.20949	0.235271	0.259966	0.286371	0.0330202	0.0638681	0.131238	0.823754	0.452305	0.163963
SDS_LTE	2050	BF-BOF H2	0	0	0	0	0	0	0	0	0	0	0	0	0	0	0	0	0	0
SDS_LTE	2050	SR-BOF CCS	0	0	0	0	0	0	0	0	0	0	0	0	0	0	0	0	0	0
SDS_LTE	2050	DRI-EAF	0.219351	0.0978034	0.0373833	0	0	0	0.154576	0.092121	0.055893	0	0	0	0	0	0	0	0	0
SDS_LTE	2050	DRI-EAF H2	0	0	0	0	0	0	0	0	0	0	0	0	0	0	0	0	0	0
SDS_LTE	2050	DRI-EAF CCS	0.0609308	0.0271676	0.0103842	0	0	0	0.0429377	0.0255892	0.0155258	0	0	0	0	0	0	0	0	0
SDS_LTE	2050	EAF	0.613798	0.725613	0.734658	0.686873	0.831268	0.800075	0.586664	0.645924	0.719091	0.764729	0.740034	0.713629	0.96698	0.936132	0.868762	0.176246	0.547695	0.836037
SDS_LTE	2050	SR-BOF	0	0	0	0	0	0	0	0	0	0	0	0	0	0	0	0	0	0
SDS_LTE	2050	Tot	1	1	1	1	1	1	1	1	1	1	1	1	1	1	1	1	1	1

## Sheet: EU
Scenarios	Year	Steelmaking routes	Emissions of UPOPs
			PCDD/Fs (g TEQ)			PCBs (g TEQ)			HCB (g)			PeCBz (g)			PCNs (g TEQ)			HCBD (g)
			Lower Estimates	Estimates	Higher Estimates	Lower Estimates	Estimates	Higher Estimates	Lower Estimates	Estimates	Higher Estimates	Lower Estimates	Estimates	Higher Estimates	Lower Estimates	Estimates	Higher Estimates	Lower Estimates	Estimates	Higher Estimates
Base	2019	BF-BOF	0.501238	0.550111	0.63922	0.732598	0.549524	0.600278	0.683542	0.684689	0.634865	0.648989	0.678576	0.706887	0.170276	0.29079	0.47585	0.965623	0.832301	0.540996
Base	2019	BF-BOF H2	0	0	0	0	0	0	0	0	0	0	0	0	0	0	0	0	0	0
Base	2019	SR-BOF CCS	0	0	0	0	0	0	0	0	0	0	0	0	0	0	0	0	0	0
Base	2019	DRI-EAF	0.0154466	0.00535844	0.00163437	0	0	0	0.00728519	0.00397099	0.00252061	0	0	0	0	0	0	0	0	0
Base	2019	DRI-EAF H2	0	0	0	0	0	0	0	0	0	0	0	0	0	0	0	0	0	0
Base	2019	DRI-EAF CCS	0	0	0	0	0	0	0	0	0	0	0	0	0	0	0	0	0	0
Base	2019	EAF	0.483316	0.444531	0.359145	0.267402	0.450476	0.399722	0.309173	0.31134	0.362615	0.351011	0.321424	0.293113	0.829724	0.70921	0.52415	0.0343773	0.167699	0.459004
Base	2019	SR-BOF	0	0	0	0	0	0	0	0	0	0	0	0	0	0	0	0	0	0
Base	2019	Tot	1	1	1	1	1	1	1	1	1	1	1	1	1	1	1	1	1	1
Base	2050	BF-BOF	0.378431	0.423223	0.514408	0.620405	0.421205	0.47254	0.565854	0.565882	0.509995	0.524487	0.557412	0.589945	0.109073	0.19653	0.351319	0.943683	0.747524	0.412844
Base	2050	BF-BOF H2	0	0	0	0	0	0	0	0	0	0	0	0	0	0	0	0	0	0
Base	2050	SR-BOF CCS	0	0	0	0	0	0	0	0	0	0	0	0	0	0	0	0	0	0
Base	2050	DRI-EAF	0.0098951	0.00349785	0.00111597	0	0	0	0.00511711	0.00278468	0.00171805	0	0	0	0	0	0	0	0	0
Base	2050	DRI-EAF H2	0	0	0	0	0	0	0	0	0	0	0	0	0	0	0	0	0	0
Base	2050	DRI-EAF CCS	0	0	0	0	0	0	0	0	0	0	0	0	0	0	0	0	0	0
Base	2050	EAF	0.611674	0.573279	0.484476	0.379595	0.578795	0.52746	0.429029	0.431333	0.488287	0.475513	0.442588	0.410055	0.890927	0.80347	0.648681	0.0563166	0.252476	0.587156
Base	2050	SR-BOF	0	0	0	0	0	0	0	0	0	0	0	0	0	0	0	0	0	0
Base	2050	Tot	1	1	1	1	1	1	1	1	1	1	1	1	1	1	1	1	1	1
SDS_LTE	2050	BF-BOF	0.210896	0.252226	0.328025	0.418654	0.256976	0.297444	0.361897	0.367803	0.320349	0.340141	0.368116	0.396784	0.0574192	0.107565	0.207122	0.791074	0.551255	0.252267
SDS_LTE	2050	BF-BOF H2	0.0314926	0.0377075	0.0475442	0.071933	0.0417406	0.0436025	0.0507858	0.0521154	0.0568346	0.0480639	0.0520169	0.0560678	0.00878631	0.0166434	0.0310197	0.115268	0.079369	0.0359529
SDS_LTE	2050	SR-BOF CCS	0.0233197	0.0103266	0.00404111	0.00123047	0.000728901	0.00027028	0.00852347	0.00484994	0.0029729	0	0	0	0.00332311	0.00335552	0.00314673	0	0	0
SDS_LTE	2050	DRI-EAF	0	0	0	0	0	0	0	0	0	0	0	0	0	0	0	0	0	0
SDS_LTE	2050	DRI-EAF H2	0.0580215	0.0219336	0.00748752	0	0	0	0.0344344	0.0190438	0.0113548	0	0	0	0	0	0	0	0	0
SDS_LTE	2050	DRI-EAF CCS	0	0	0	0	0	0	0	0	0	0	0	0	0	0	0	0	0	0
SDS_LTE	2050	EAF	0.67627	0.677806	0.612902	0.508182	0.700555	0.658683	0.54436	0.556187	0.608488	0.611795	0.579867	0.547148	0.930471	0.872436	0.758711	0.0936582	0.369376	0.71178
SDS_LTE	2050	SR-BOF	0	0	0	0	0	0	0	0	0	0	0	0	0	0	0	0	0	0
SDS_LTE	2050	Tot	1	1	1	1	1	1	1	1	1	1	1	1	1	1	1	1	1	1

## Sheet: Middle East
Scenarios	Year	Steelmaking routes	Emissions of UPOPs
			PCDD/Fs (g TEQ)			PCBs (g TEQ)			HCB (g)			PeCBz (g)			PCNs (g TEQ)			HCBD (g)
			Lower Estimates	Estimates	Higher Estimates	Lower Estimates	Estimates	Higher Estimates	Lower Estimates	Estimates	Higher Estimates	Lower Estimates	Estimates	Higher Estimates	Lower Estimates	Estimates	Higher Estimates	Lower Estimates	Estimates	Higher Estimates
Base	2019	BF-BOF	0.0860629	0.171057	0.302387	0.480728	0.29189	0.33663	0.19903	0.262661	0.270943	0.384529	0.416361	0.449013	0.0648491	0.12169	0.234757	0.904686	0.626458	0.284833
Base	2019	BF-BOF H2	0	0	0	0	0	0	0	0	0	0	0	0	0	0	0	0	0	0
Base	2019	SR-BOF CCS	0	0	0	0	0	0	0	0	0	0	0	0	0	0	0	0	0	0
Base	2019	DRI-EAF	0.643599	0.404332	0.187617	0	0	0	0.51476	0.369667	0.261044	0	0	0	0	0	0	0	0	0
Base	2019	DRI-EAF H2	0	0	0	0	0	0	0	0	0	0	0	0	0	0	0	0	0	0
Base	2019	DRI-EAF CCS	0.0247538	0.0155512	0.00721603	0	0	0	0.0197985	0.014218	0.0100402	0	0	0	0	0	0	0	0	0
Base	2019	EAF	0.245584	0.409061	0.50278	0.519272	0.70811	0.66337	0.266411	0.353454	0.457972	0.615471	0.583639	0.550987	0.935151	0.87831	0.765243	0.0953144	0.373542	0.715167
Base	2019	SR-BOF	0	0	0	0	0	0	0	0	0	0	0	0	0	0	0	0	0	0
Base	2019	Tot	1	1	1	1	1	1	1	1	1	1	1	1	1	1	1	1	1	1
Base	2050	BF-BOF	0.0399371	0.0733163	0.127864	0.214777	0.108567	0.130382	0.0952	0.121049	0.116635	0.155827	0.174082	0.194051	0.0200773	0.0393255	0.0831053	0.737142	0.331327	0.105283
Base	2050	BF-BOF H2	0	0	0	0	0	0	0	0	0	0	0	0	0	0	0	0	0	0
Base	2050	SR-BOF CCS	0	0	0	0	0	0	0	0	0	0	0	0	0	0	0	0	0	0
Base	2050	DRI-EAF	0.543713	0.315495	0.144428	0	0	0	0.448246	0.31015	0.204577	0	0	0	0	0	0	0	0	0
Base	2050	DRI-EAF H2	0	0	0	0	0	0	0	0	0	0	0	0	0	0	0	0	0	0
Base	2050	DRI-EAF CCS	0.0306317	0.0177744	0.00813679	0	0	0	0.0252533	0.0174733	0.0115255	0	0	0	0	0	0	0	0	0
Base	2050	EAF	0.385718	0.593414	0.719571	0.785223	0.891433	0.869618	0.4313	0.551327	0.667263	0.844173	0.825918	0.805949	0.979923	0.960674	0.916895	0.262858	0.668673	0.894717
Base	2050	SR-BOF	0	0	0	0	0	0	0	0	0	0	0	0	0	0	0	0	0	0
Base	2050	Tot	1	1	1	1	1	1	1	1	1	1	1	1	1	1	1	1	1	1
SDS_LTE	2050	BF-BOF	0	0	0	0	0	0	0	0	0	0	0	0	0	0	0	0	0	0
SDS_LTE	2050	BF-BOF H2	0	0	0	0	0	0	0	0	0	0	0	0	0	0	0	0	0	0
SDS_LTE	2050	SR-BOF CCS	0	0	0	0	0	0	0	0	0	0	0	0	0	0	0	0	0	0
SDS_LTE	2050	DRI-EAF	0.269297	0.149776	0.0688642	0	0	0	0.229739	0.155876	0.0983354	0	0	0	0	0	0	0	0	0
SDS_LTE	2050	DRI-EAF H2	0.109174	0.0607201	0.0279179	0	0	0	0.0931373	0.0631929	0.0398657	0	0	0	0	0	0	0	0	0
SDS_LTE	2050	DRI-EAF CCS	0.138288	0.0769122	0.0353627	0	0	0	0.117974	0.0800443	0.0504966	0	0	0	0	0	0	0	0	0
SDS_LTE	2050	EAF	0.483241	0.712591	0.867855	1	1	1	0.55915	0.700887	0.811302	1	1	1	1	1	1	1	1	1
SDS_LTE	2050	SR-BOF	0	0	0	0	0	0	0	0	0	0	0	0	0	0	0	0	0	0
SDS_LTE	2050	Tot	1	1	1	1	1	1	1	1	1	1	1	1	1	1	1	1	1	1

## Sheet: Central and South America
Scenarios	Year	Steelmaking routes	Emissions of UPOPs
			PCDD/Fs (g TEQ)			PCBs (g TEQ)			HCB (g)			PeCBz (g)			PCNs (g TEQ)			HCBD (g)
			Lower Estimates	Estimates	Higher Estimates	Lower Estimates	Estimates	Higher Estimates	Lower Estimates	Estimates	Higher Estimates	Lower Estimates	Estimates	Higher Estimates	Lower Estimates	Estimates	Higher Estimates	Lower Estimates	Estimates	Higher Estimates
Base	2019	BF-BOF	0.605447	0.674232	0.757895	0.832621	0.688952	0.731668	0.774699	0.785463	0.751818	0.77049	0.7931	0.814087	0.271466	0.426762	0.622414	0.98077	0.900115	0.681535
Base	2019	BF-BOF H2	0	0	0	0	0	0	0	0	0	0	0	0	0	0	0	0	0	0
Base	2019	SR-BOF CCS	0	0	0	0	0	0	0	0	0	0	0	0	0	0	0	0	0	0
Base	2019	DRI-EAF	0.0730271	0.0257049	0.00758449	0	0	0	0.0323167	0.0178299	0.0116831	0	0	0	0	0	0	0	0	0
Base	2019	DRI-EAF H2	0	0	0	0	0	0	0	0	0	0	0	0	0	0	0	0	0	0
Base	2019	DRI-EAF CCS	0	0	0	0	0	0	0	0	0	0	0	0	0	0	0	0	0	0
Base	2019	EAF	0.321526	0.300064	0.234521	0.167379	0.311048	0.268332	0.192984	0.196707	0.236499	0.22951	0.2069	0.185913	0.728534	0.573238	0.377586	0.0192302	0.0998852	0.318465
Base	2019	SR-BOF	0	0	0	0	0	0	0	0	0	0	0	0	0	0	0	0	0	0
Base	2019	Tot	1	1	1	1	1	1	1	1	1	1	1	1	1	1	1	1	1	1
Base	2050	BF-BOF	0.676606	0.744518	0.817297	0.877733	0.761702	0.797366	0.826001	0.837357	0.811592	0.828905	0.846905	0.863374	0.349694	0.517926	0.704041	0.986595	0.928595	0.755404
Base	2050	BF-BOF H2	0	0	0	0	0	0	0	0	0	0	0	0	0	0	0	0	0	0
Base	2050	SR-BOF CCS	0	0	0	0	0	0	0	0	0	0	0	0	0	0	0	0	0	0
Base	2050	DRI-EAF	0.0744092	0.02588	0.00745728	0	0	0	0.0314165	0.0173308	0.0114991	0	0	0	0	0	0	0	0	0
Base	2050	DRI-EAF H2	0	0	0	0	0	0	0	0	0	0	0	0	0	0	0	0	0	0
Base	2050	DRI-EAF CCS	0	0	0	0	0	0	0	0	0	0	0	0	0	0	0	0	0	0
Base	2050	EAF	0.248985	0.229602	0.175246	0.122267	0.238298	0.202634	0.142583	0.145312	0.176909	0.171095	0.153095	0.136626	0.650306	0.482074	0.295959	0.0134046	0.0714046	0.244596
Base	2050	SR-BOF	0	0	0	0	0	0	0	0	0	0	0	0	0	0	0	0	0	0
Base	2050	Tot	1	1	1	1	1	1	1	1	1	1	1	1	1	1	1	1	1	1
SDS_LTE	2050	BF-BOF	0.462075	0.575021	0.68071	0.756638	0.626014	0.670086	0.66026	0.692083	0.662531	0.708431	0.729896	0.749855	0.241881	0.382694	0.564011	0.907613	0.831019	0.624108
SDS_LTE	2050	BF-BOF H2	0.0377861	0.0470761	0.0540295	0.0711934	0.0556838	0.0537917	0.0507401	0.0537016	0.0643685	0.0548197	0.0564806	0.058025	0.0202688	0.0324264	0.0462569	0.0724221	0.065522	0.0487093
SDS_LTE	2050	SR-BOF CCS	0.0349748	0.0161154	0.00574043	0.00152227	0.00121548	0.0004168	0.0106448	0.00624694	0.00420874	0	0	0	0.00958247	0.00817198	0.00586554	0	0	0
SDS_LTE	2050	DRI-EAF	0.10126	0.0398299	0.0123765	0	0	0	0.0500413	0.0285431	0.0187055	0	0	0	0	0	0	0	0	0
SDS_LTE	2050	DRI-EAF H2	0	0	0	0	0	0	0	0	0	0	0	0	0	0	0	0	0	0
SDS_LTE	2050	DRI-EAF CCS	0.0886027	0.0348511	0.0108295	0	0	0	0.0437861	0.0249752	0.0163673	0	0	0	0	0	0	0	0	0
SDS_LTE	2050	EAF	0.275301	0.287107	0.236314	0.170646	0.317087	0.275705	0.184527	0.19445	0.233819	0.236749	0.213623	0.19212	0.728268	0.576708	0.383867	0.0199652	0.103459	0.327183
SDS_LTE	2050	SR-BOF	0	0	0	0	0	0	0	0	0	0	0	0	0	0	0	0	0	0
SDS_LTE	2050	Tot	1	1	1	1	1	1	1	1	1	1	1	1	1	1	1	1	1	1

## Sheet: Africa
Scenarios	Year	Steelmaking routes	Emissions of UPOPs
			PCDD/Fs (g TEQ)			PCBs (g TEQ)			HCB (g)			PeCBz (g)			PCNs (g TEQ)			HCBD (g)
			Lower Estimates	Estimates	Higher Estimates	Lower Estimates	Estimates	Higher Estimates	Lower Estimates	Estimates	Higher Estimates	Lower Estimates	Estimates	Higher Estimates	Lower Estimates	Estimates	Higher Estimates	Lower Estimates	Estimates	Higher Estimates
Base	2019	BF-BOF	0.284556	0.427865	0.579367	0.7182	0.532371	0.58395	0.503639	0.56833	0.55619	0.633658	0.663868	0.692887	0.159946	0.27545	0.456867	0.96334	0.82279	0.524405
Base	2019	BF-BOF H2	0	0	0	0	0	0	0	0	0	0	0	0	0	0	0	0	0	0
Base	2019	SR-BOF CCS	0	0	0	0	0	0	0	0	0	0	0	0	0	0	0	0	0	0
Base	2019	DRI-EAF	0.398551	0.189418	0.0673256	0	0	0	0.243962	0.149807	0.100363	0	0	0	0	0	0	0	0	0
Base	2019	DRI-EAF H2	0	0	0	0	0	0	0	0	0	0	0	0	0	0	0	0	0	0
Base	2019	DRI-EAF CCS	0	0	0	0	0	0	0	0	0	0	0	0	0	0	0	0	0	0
Base	2019	EAF	0.293295	0.369579	0.347954	0.280217	0.466497	0.415652	0.243503	0.276242	0.339575	0.366342	0.336132	0.307113	0.833112	0.718105	0.537927	0.0366601	0.17721	0.475595
Base	2019	SR-BOF	0.0235984	0.0131382	0.00535314	0.00158315	0.00113254	0.000397965	0.00889635	0.00562059	0.00387116	0	0	0	0.0069426	0.00644453	0.00520575	0	0	0
Base	2019	Tot	1	1	1	1	1	1	1	1	1	1	1	1	1	1	1	1	1	1
Base	2050	BF-BOF	0.473096	0.606994	0.72733	0.82368	0.675563	0.719467	0.688359	0.730722	0.712032	0.759532	0.782919	0.804684	0.259046	0.411197	0.607216	0.979586	0.894499	0.66816
Base	2050	BF-BOF H2	0	0	0	0	0	0	0	0	0	0	0	0	0	0	0	0	0	0
Base	2050	SR-BOF CCS	0	0	0	0	0	0	0	0	0	0	0	0	0	0	0	0	0	0
Base	2050	DRI-EAF	0.252709	0.102484	0.0322339	0	0	0	0.127167	0.0734581	0.0490012	0	0	0	0	0	0	0	0	0
Base	2050	DRI-EAF H2	0	0	0	0	0	0	0	0	0	0	0	0	0	0	0	0	0	0
Base	2050	DRI-EAF CCS	0	0	0	0	0	0	0	0	0	0	0	0	0	0	0	0	0	0
Base	2050	EAF	0.267033	0.28712	0.239209	0.175989	0.324174	0.280443	0.182255	0.194501	0.238062	0.240468	0.217081	0.195316	0.738901	0.587047	0.391521	0.0204143	0.105501	0.33184
Base	2050	SR-BOF	0.0071618	0.00340229	0.00122671	0.000331429	0.000262338	8.95031e-05	0.00221955	0.00131914	0.000904637	0	0	0	0.0020525	0.00175612	0.00126297	0	0	0
Base	2050	Tot	1	1	1	1	1	1	1	1	1	1	1	1	1	1	1	1	1	1
SDS_LTE	2050	BF-BOF	0.396106	0.514951	0.629061	0.715414	0.572557	0.618791	0.595842	0.634988	0.606357	0.66007	0.683735	0.70597	0.203926	0.332754	0.510693	0.890045	0.798802	0.569524
SDS_LTE	2050	BF-BOF H2	0.0388698	0.05059	0.059916	0.0807774	0.0611146	0.0596087	0.0549476	0.0591256	0.0706931	0.0612929	0.0634903	0.0655549	0.020506	0.0338339	0.0502609	0.0852243	0.0755783	0.053339
SDS_LTE	2050	SR-BOF CCS	0	0	0	0	0	0	0	0	0	0	0	0	0	0	0	0	0	0
SDS_LTE	2050	DRI-EAF	0.136716	0.0561788	0.018014	0	0	0	0.0711255	0.0412467	0.0269632	0	0	0	0	0	0	0	0	0
SDS_LTE	2050	DRI-EAF H2	0.123695	0.0508284	0.0162984	0	0	0	0.0643516	0.0373184	0.0243953	0	0	0	0	0	0	0	0	0
SDS_LTE	2050	DRI-EAF CCS	0.00651028	0.00267518	0.000857809	0	0	0	0.00338693	0.00196413	0.00128396	0	0	0	0	0	0	0	0	0
SDS_LTE	2050	EAF	0.298102	0.324776	0.275853	0.203809	0.366328	0.3216	0.210346	0.225358	0.270308	0.278637	0.252774	0.228475	0.775568	0.633412	0.439047	0.024731	0.125619	0.377137
SDS_LTE	2050	SR-BOF	0	0	0	0	0	0	0	0	0	0	0	0	0	0	0	0	0	0
SDS_LTE	2050	Tot	1	1	1	1	1	1	1	1	1	1	1	1	1	1	1	1	1	1
