# Supplementary material for: Climate Action Impacts on Steelmaking Emissions of Persistent Organic Pollutants Highlight a Gap Between the Paris Agreement and the Stockholm Convention
Source: Adv Sci (Weinh). 2026 Mar 25;13(29):e19769. doi: 10.1002/advs.202519769 (PMC13205816; doi:10.1002/advs.202519769)
Supplement: Supplementary file 2 — Supporting File 2: advs74797‐sup‐0002‐DataFile.zip. [file ADVS-13-e19769-s002.zip › Data S5.xlsx]

## Sheet: population
Scenario	Year	Area	Sex	Age	Life expectancy (year)	population (thousand)
SDS_LTE	2050	Africa	Female	0--4	72.61	89165.9
SDS_LTE	2050	Africa	Female	5--9	68.12	91185.4
SDS_LTE	2050	Africa	Female	10--14	63.32	90753.1
SDS_LTE	2050	Africa	Female	15--19	58.51	92296
SDS_LTE	2050	Africa	Female	20--24	53.8	92381.3
SDS_LTE	2050	Africa	Female	25--29	49.13	93517.2
SDS_LTE	2050	Africa	Female	30--34	44.47	93345.9
SDS_LTE	2050	Africa	Female	35--39	39.82	84199.6
SDS_LTE	2050	Africa	Female	40--44	35.26	73500.3
SDS_LTE	2050	Africa	Female	45--49	30.75	62445
SDS_LTE	2050	Africa	Female	50--54	26.34	53241.4
SDS_LTE	2050	Africa	Female	55--59	22.08	46026.7
SDS_LTE	2050	Africa	Female	60--64	18.03	39330.1
SDS_LTE	2050	Africa	Female	65--69	14.29	31304.1
SDS_LTE	2050	Africa	Female	70--74	10.96	22634.7
SDS_LTE	2050	Africa	Female	75--79	8.1	15231.6
SDS_LTE	2050	Africa	Female	80--84	5.76	9302.8
SDS_LTE	2050	Africa	Female	85--89	3.95	4541.3
SDS_LTE	2050	Africa	Female	90--94	2.63	1622.3
SDS_LTE	2050	Africa	Female	95--99	1.77	382.3
SDS_LTE	2050	Africa	Female	100--104	1.35	58
SDS_LTE	2050	Africa	Male	0--4	68.96	91838.5
SDS_LTE	2050	Africa	Male	5--9	64.51	93749.5
SDS_LTE	2050	Africa	Male	10--14	59.77	93199.6
SDS_LTE	2050	Africa	Male	15--19	55.01	94656.3
SDS_LTE	2050	Africa	Male	20--24	50.45	94478.2
SDS_LTE	2050	Africa	Male	25--29	45.9	95297.5
SDS_LTE	2050	Africa	Male	30--34	41.36	94666.9
SDS_LTE	2050	Africa	Male	35--39	36.81	84941.4
SDS_LTE	2050	Africa	Male	40--44	32.33	73688.9
SDS_LTE	2050	Africa	Male	45--49	27.95	62049.2
SDS_LTE	2050	Africa	Male	50--54	23.74	52196.2
SDS_LTE	2050	Africa	Male	55--59	19.73	44231.8
SDS_LTE	2050	Africa	Male	60--64	15.96	36841.7
SDS_LTE	2050	Africa	Male	65--69	12.51	28634.3
SDS_LTE	2050	Africa	Male	70--74	9.43	19983.9
SDS_LTE	2050	Africa	Male	75--79	6.81	12572.9
SDS_LTE	2050	Africa	Male	80--84	4.69	6858.2
SDS_LTE	2050	Africa	Male	85--89	3.11	2861.7
SDS_LTE	2050	Africa	Male	90--94	2.08	813.7
SDS_LTE	2050	Africa	Male	95--99	1.49	148.5
SDS_LTE	2050	Africa	Male	100--104	1.2	17.4
SDS_LTE	2050	China	Female	0--4	83.92	19723.4
SDS_LTE	2050	China	Female	5--9	78.92	21421.7
SDS_LTE	2050	China	Female	10--14	73.92	21690.6
SDS_LTE	2050	China	Female	15--19	68.92	21514.7
SDS_LTE	2050	China	Female	20--24	63.98	22269.6
SDS_LTE	2050	China	Female	25--29	59.05	25899.3
SDS_LTE	2050	China	Female	30--34	54.11	38583.5
SDS_LTE	2050	China	Female	35--39	49.16	41350.7
SDS_LTE	2050	China	Female	40--44	44.26	38380.2
SDS_LTE	2050	China	Female	45--49	39.39	36043.9
SDS_LTE	2050	China	Female	50--54	34.55	37772.8
SDS_LTE	2050	China	Female	55--59	29.75	47464
SDS_LTE	2050	China	Female	60--64	25.05	55719.8
SDS_LTE	2050	China	Female	65--69	20.45	47359.8
SDS_LTE	2050	China	Female	70--74	16.06	41586.8
SDS_LTE	2050	China	Female	75--79	11.99	50267.9
SDS_LTE	2050	China	Female	80--84	8.39	43817.2
SDS_LTE	2050	China	Female	85--89	5.45	26430.8
SDS_LTE	2050	China	Female	90--94	3.19	13581.4
SDS_LTE	2050	China	Female	95--99	1.73	4999.2
SDS_LTE	2050	China	Female	100--104	1	627.8
SDS_LTE	2050	China	Male	0--4	79.06	20936.5
SDS_LTE	2050	China	Male	5--9	74.06	22760.9
SDS_LTE	2050	China	Male	10--14	69.06	23106.8
SDS_LTE	2050	China	Male	15--19	64.13	23063.1
SDS_LTE	2050	China	Male	20--24	59.19	24210.7
SDS_LTE	2050	China	Male	25--29	54.25	28775.5
SDS_LTE	2050	China	Male	30--34	49.36	43835.7
SDS_LTE	2050	China	Male	35--39	44.46	47876.8
SDS_LTE	2050	China	Male	40--44	39.59	44798.8
SDS_LTE	2050	China	Male	45--49	34.79	41853.8
SDS_LTE	2050	China	Male	50--54	30.1	43021.6
SDS_LTE	2050	China	Male	55--59	25.52	52076.9
SDS_LTE	2050	China	Male	60--64	21.11	58356.7
SDS_LTE	2050	China	Male	65--69	16.9	47093.1
SDS_LTE	2050	China	Male	70--74	12.96	39224.2
SDS_LTE	2050	China	Male	75--79	9.38	44015.7
SDS_LTE	2050	China	Male	80--84	6.29	34339.5
SDS_LTE	2050	China	Male	85--89	3.84	17524
SDS_LTE	2050	China	Male	90--94	2.06	6782.8
SDS_LTE	2050	China	Male	95--99	1.06	1511.7
SDS_LTE	2050	China	Male	100--104	0.75	85.6
SDS_LTE	2050	Europe	Female	0--4	86.87	14773.6
SDS_LTE	2050	Europe	Female	5--9	81.87	14797.6
SDS_LTE	2050	Europe	Female	10--14	76.87	14644.3
SDS_LTE	2050	Europe	Female	15--19	71.87	14853.7
SDS_LTE	2050	Europe	Female	20--24	66.87	15797.3
SDS_LTE	2050	Europe	Female	25--29	61.87	17625
SDS_LTE	2050	Europe	Female	30--34	56.93	20606
SDS_LTE	2050	Europe	Female	35--39	51.98	22028.5
SDS_LTE	2050	Europe	Female	40--44	47.04	21561.8
SDS_LTE	2050	Europe	Female	45--49	42.13	20413.9
SDS_LTE	2050	Europe	Female	50--54	37.26	20654.5
SDS_LTE	2050	Europe	Female	55--59	32.44	23150.9
SDS_LTE	2050	Europe	Female	60--64	27.73	25680.8
SDS_LTE	2050	Europe	Female	65--69	23.12	25498.6
SDS_LTE	2050	Europe	Female	70--74	18.6	24405.9
SDS_LTE	2050	Europe	Female	75--79	14.22	23483.8
SDS_LTE	2050	Europe	Female	80--84	10.11	21669.6
SDS_LTE	2050	Europe	Female	85--89	6.57	18551.6
SDS_LTE	2050	Europe	Female	90--94	3.83	11975.4
SDS_LTE	2050	Europe	Female	95--99	2.05	4923.5
SDS_LTE	2050	Europe	Female	100--104	1.15	1050.4
SDS_LTE	2050	Europe	Male	0--4	80.79	15609.1
SDS_LTE	2050	Europe	Male	5--9	75.79	15630.5
SDS_LTE	2050	Europe	Male	10--14	70.79	15462.8
SDS_LTE	2050	Europe	Male	15--19	65.79	15636.6
SDS_LTE	2050	Europe	Male	20--24	60.86	16501.7
SDS_LTE	2050	Europe	Male	25--29	55.92	18293.5
SDS_LTE	2050	Europe	Male	30--34	51.03	21279
SDS_LTE	2050	Europe	Male	35--39	46.18	22647.1
SDS_LTE	2050	Europe	Male	40--44	41.41	22028.3
SDS_LTE	2050	Europe	Male	45--49	36.7	20854.8
SDS_LTE	2050	Europe	Male	50--54	32.1	21033.2
SDS_LTE	2050	Europe	Male	55--59	27.68	22870.1
SDS_LTE	2050	Europe	Male	60--64	23.49	24281.1
SDS_LTE	2050	Europe	Male	65--69	19.48	23072.9
SDS_LTE	2050	Europe	Male	70--74	15.54	21082.3
SDS_LTE	2050	Europe	Male	75--79	11.72	19203.1
SDS_LTE	2050	Europe	Male	80--84	8.15	16493.9
SDS_LTE	2050	Europe	Male	85--89	5.15	12238.7
SDS_LTE	2050	Europe	Male	90--94	2.91	6373.6
SDS_LTE	2050	Europe	Male	95--99	1.47	1987.5
SDS_LTE	2050	Europe	Male	100--104	0.81	270.8
SDS_LTE	2050	India	Female	0--4	76.59	30612.9
SDS_LTE	2050	India	Female	5--9	71.74	33949.5
SDS_LTE	2050	India	Female	10--14	66.81	36872.5
SDS_LTE	2050	India	Female	15--19	61.88	41036.4
SDS_LTE	2050	India	Female	20--24	57	44899.4
SDS_LTE	2050	India	Female	25--29	52.17	48857.3
SDS_LTE	2050	India	Female	30--34	47.33	55039.4
SDS_LTE	2050	India	Female	35--39	42.51	57202.9
SDS_LTE	2050	India	Female	40--44	37.77	58187.7
SDS_LTE	2050	India	Female	45--49	33.07	59132.6
SDS_LTE	2050	India	Female	50--54	28.5	56346.2
SDS_LTE	2050	India	Female	55--59	24.13	53012.2
SDS_LTE	2050	India	Female	60--64	19.91	48478.1
SDS_LTE	2050	India	Female	65--69	15.95	41445.5
SDS_LTE	2050	India	Female	70--74	12.33	33223.3
SDS_LTE	2050	India	Female	75--79	9.15	25360.1
SDS_LTE	2050	India	Female	80--84	6.47	16978.7
SDS_LTE	2050	India	Female	85--89	4.36	9537.2
SDS_LTE	2050	India	Female	90--94	2.8	4034.9
SDS_LTE	2050	India	Female	95--99	1.77	1109.8
SDS_LTE	2050	India	Female	100--104	1.19	178.4
SDS_LTE	2050	India	Male	0--4	73.66	32179.8
SDS_LTE	2050	India	Male	5--9	68.8	35723.8
SDS_LTE	2050	India	Male	10--14	63.87	38884.1
SDS_LTE	2050	India	Male	15--19	58.94	43411.6
SDS_LTE	2050	India	Male	20--24	54.05	47838.2
SDS_LTE	2050	India	Male	25--29	49.21	52582.1
SDS_LTE	2050	India	Male	30--34	44.41	59801.7
SDS_LTE	2050	India	Male	35--39	39.67	62582.2
SDS_LTE	2050	India	Male	40--44	35.03	63632.6
SDS_LTE	2050	India	Male	45--49	30.49	64336.7
SDS_LTE	2050	India	Male	50--54	26.07	60961.2
SDS_LTE	2050	India	Male	55--59	21.88	55891.7
SDS_LTE	2050	India	Male	60--64	17.96	49772.7
SDS_LTE	2050	India	Male	65--69	14.26	41577.5
SDS_LTE	2050	India	Male	70--74	10.96	32062.2
SDS_LTE	2050	India	Male	75--79	8.11	23125.2
SDS_LTE	2050	India	Male	80--84	5.75	14484.9
SDS_LTE	2050	India	Male	85--89	3.87	7545.4
SDS_LTE	2050	India	Male	90--94	2.52	2886.2
SDS_LTE	2050	India	Male	95--99	1.59	731.2
SDS_LTE	2050	India	Male	100--104	1.06	101.7
SDS_LTE	2050	Central and South America	Female	0--4	83.52	9838.4
SDS_LTE	2050	Central and South America	Female	5--9	78.61	10744.6
SDS_LTE	2050	Central and South America	Female	10--14	73.61	11617.1
SDS_LTE	2050	Central and South America	Female	15--19	68.61	12939.4
SDS_LTE	2050	Central and South America	Female	20--24	63.67	14179.5
SDS_LTE	2050	Central and South America	Female	25--29	58.74	15512.6
SDS_LTE	2050	Central and South America	Female	30--34	53.8	17779.8
SDS_LTE	2050	Central and South America	Female	35--39	48.9	18120.8
SDS_LTE	2050	Central and South America	Female	40--44	44	18278.8
SDS_LTE	2050	Central and South America	Female	45--49	39.13	18585.5
SDS_LTE	2050	Central and South America	Female	50--54	34.32	18983.5
SDS_LTE	2050	Central and South America	Female	55--59	29.6	18670.3
SDS_LTE	2050	Central and South America	Female	60--64	24.95	18064.3
SDS_LTE	2050	Central and South America	Female	65--69	20.42	16884.2
SDS_LTE	2050	Central and South America	Female	70--74	16.1	14773.8
SDS_LTE	2050	Central and South America	Female	75--79	12.08	12308.8
SDS_LTE	2050	Central and South America	Female	80--84	8.53	9802.3
SDS_LTE	2050	Central and South America	Female	85--89	5.69	6730.8
SDS_LTE	2050	Central and South America	Female	90--94	3.6	3344
SDS_LTE	2050	Central and South America	Female	95--99	2.21	1079.6
SDS_LTE	2050	Central and South America	Female	100--104	1.52	208.1
SDS_LTE	2050	Central and South America	Male	0--4	77.68	10272.4
SDS_LTE	2050	Central and South America	Male	5--9	72.75	11214.5
SDS_LTE	2050	Central and South America	Male	10--14	67.75	12117.1
SDS_LTE	2050	Central and South America	Male	15--19	62.82	13481.4
SDS_LTE	2050	Central and South America	Male	20--24	57.95	14739.9
SDS_LTE	2050	Central and South America	Male	25--29	53.12	16086.6
SDS_LTE	2050	Central and South America	Male	30--34	48.33	18376.3
SDS_LTE	2050	Central and South America	Male	35--39	43.52	18652.6
SDS_LTE	2050	Central and South America	Male	40--44	38.78	18688
SDS_LTE	2050	Central and South America	Male	45--49	34.09	18805.1
SDS_LTE	2050	Central and South America	Male	50--54	29.5	18897.4
SDS_LTE	2050	Central and South America	Male	55--59	25.03	18217.3
SDS_LTE	2050	Central and South America	Male	60--64	20.74	17122
SDS_LTE	2050	Central and South America	Male	65--69	16.62	15375.4
SDS_LTE	2050	Central and South America	Male	70--74	12.78	12742.9
SDS_LTE	2050	Central and South America	Male	75--79	9.28	9826.5
SDS_LTE	2050	Central and South America	Male	80--84	6.28	6968.4
SDS_LTE	2050	Central and South America	Male	85--89	4.02	3940.9
SDS_LTE	2050	Central and South America	Male	90--94	2.5	1456.3
SDS_LTE	2050	Central and South America	Male	95--99	1.53	324.1
SDS_LTE	2050	Central and South America	Male	100--104	1.05	38.8
SDS_LTE	2050	United States of America	Female	0--4	86.69	8757
SDS_LTE	2050	United States of America	Female	5--9	81.69	8850.7
SDS_LTE	2050	United States of America	Female	10--14	76.69	8924.3
SDS_LTE	2050	United States of America	Female	15--19	71.69	9023.1
SDS_LTE	2050	United States of America	Female	20--24	66.76	9303
SDS_LTE	2050	United States of America	Female	25--29	61.83	9670.5
SDS_LTE	2050	United States of America	Female	30--34	56.95	10991.7
SDS_LTE	2050	United States of America	Female	35--39	52.06	11554.2
SDS_LTE	2050	United States of America	Female	40--44	47.22	12137.6
SDS_LTE	2050	United States of America	Female	45--49	42.36	11825.2
SDS_LTE	2050	United States of America	Female	50--54	37.57	11455.3
SDS_LTE	2050	United States of America	Female	55--59	32.87	11871
SDS_LTE	2050	United States of America	Female	60--64	28.23	11414.9
SDS_LTE	2050	United States of America	Female	65--69	23.62	10821.3
SDS_LTE	2050	United States of America	Female	70--74	19.12	9836.8
SDS_LTE	2050	United States of America	Female	75--79	14.77	9445.7
SDS_LTE	2050	United States of America	Female	80--84	10.7	8746.7
SDS_LTE	2050	United States of America	Female	85--89	7.04	7944.9
SDS_LTE	2050	United States of America	Female	90--94	4.09	5467.8
SDS_LTE	2050	United States of America	Female	95--99	2.27	2313.6
SDS_LTE	2050	United States of America	Female	100--104	1.29	536.5
SDS_LTE	2050	United States of America	Male	0--4	81.64	9198.3
SDS_LTE	2050	United States of America	Male	5--9	76.64	9295.8
SDS_LTE	2050	United States of America	Male	10--14	71.64	9370.3
SDS_LTE	2050	United States of America	Male	15--19	66.71	9471.7
SDS_LTE	2050	United States of America	Male	20--24	61.84	9713.7
SDS_LTE	2050	United States of America	Male	25--29	57.09	10029.5
SDS_LTE	2050	United States of America	Male	30--34	52.38	11340.1
SDS_LTE	2050	United States of America	Male	35--39	47.64	11891.4
SDS_LTE	2050	United States of America	Male	40--44	42.92	12454.4
SDS_LTE	2050	United States of America	Male	45--49	38.22	12037.8
SDS_LTE	2050	United States of America	Male	50--54	33.6	11567.3
SDS_LTE	2050	United States of America	Male	55--59	29.14	11781.2
SDS_LTE	2050	United States of America	Male	60--64	24.84	11134.2
SDS_LTE	2050	United States of America	Male	65--69	20.6	10333.4
SDS_LTE	2050	United States of America	Male	70--74	16.43	9060.5
SDS_LTE	2050	United States of America	Male	75--79	12.49	8395.8
SDS_LTE	2050	United States of America	Male	80--84	8.88	7337.2
SDS_LTE	2050	United States of America	Male	85--89	5.73	6016.8
SDS_LTE	2050	United States of America	Male	90--94	3.25	3623.6
SDS_LTE	2050	United States of America	Male	95--99	1.74	1226.9
SDS_LTE	2050	United States of America	Male	100--104	0.98	199.7
SDS_LTE	2050	Middle East	Female	0--4	82.15	9121.4
SDS_LTE	2050	Middle East	Female	5--9	77.23	9747.1
SDS_LTE	2050	Middle East	Female	10--14	72.23	10143.3
SDS_LTE	2050	Middle East	Female	15--19	67.23	10748.6
SDS_LTE	2050	Middle East	Female	20--24	62.3	11346.3
SDS_LTE	2050	Middle East	Female	25--29	57.36	12019.4
SDS_LTE	2050	Middle East	Female	30--34	52.42	13032.5
SDS_LTE	2050	Middle East	Female	35--39	47.52	13090.7
SDS_LTE	2050	Middle East	Female	40--44	42.66	12101.5
SDS_LTE	2050	Middle East	Female	45--49	37.83	11092.1
SDS_LTE	2050	Middle East	Female	50--54	33.06	10500.8
SDS_LTE	2050	Middle East	Female	55--59	28.38	10069.5
SDS_LTE	2050	Middle East	Female	60--64	23.81	9300.4
SDS_LTE	2050	Middle East	Female	65--69	19.38	8390.6
SDS_LTE	2050	Middle East	Female	70--74	15.19	7182.3
SDS_LTE	2050	Middle East	Female	75--79	11.36	5559.3
SDS_LTE	2050	Middle East	Female	80--84	8.06	3915.9
SDS_LTE	2050	Middle East	Female	85--89	5.41	2241.8
SDS_LTE	2050	Middle East	Female	90--94	3.4	1016.2
SDS_LTE	2050	Middle East	Female	95--99	2.08	324.4
SDS_LTE	2050	Middle East	Female	100--104	1.35	59.6
SDS_LTE	2050	Middle East	Male	0--4	77.5	9592.7
SDS_LTE	2050	Middle East	Male	5--9	72.58	10244.3
SDS_LTE	2050	Middle East	Male	10--14	67.65	10649.9
SDS_LTE	2050	Middle East	Male	15--19	62.72	11334.9
SDS_LTE	2050	Middle East	Male	20--24	57.84	12009.7
SDS_LTE	2050	Middle East	Male	25--29	53.01	12893.7
SDS_LTE	2050	Middle East	Male	30--34	48.17	14158.1
SDS_LTE	2050	Middle East	Male	35--39	43.36	14314.1
SDS_LTE	2050	Middle East	Male	40--44	38.58	13271.3
SDS_LTE	2050	Middle East	Male	45--49	33.85	12178.8
SDS_LTE	2050	Middle East	Male	50--54	29.22	11948.9
SDS_LTE	2050	Middle East	Male	55--59	24.74	11697.2
SDS_LTE	2050	Middle East	Male	60--64	20.44	11101.7
SDS_LTE	2050	Middle East	Male	65--69	16.36	10107
SDS_LTE	2050	Middle East	Male	70--74	12.53	8326.1
SDS_LTE	2050	Middle East	Male	75--79	9.07	6040.1
SDS_LTE	2050	Middle East	Male	80--84	6.17	3812.9
SDS_LTE	2050	Middle East	Male	85--89	4.01	1781.2
SDS_LTE	2050	Middle East	Male	90--94	2.57	554.8
SDS_LTE	2050	Middle East	Male	95--99	1.73	108.9
SDS_LTE	2050	Middle East	Male	100--104	1.21	14.2
Base	2050	Africa	Female	0--4	72.61	87924.6
Base	2050	Africa	Female	5--9	68.12	89960.5
Base	2050	Africa	Female	10--14	63.32	89546.6
Base	2050	Africa	Female	15--19	58.51	91164
Base	2050	Africa	Female	20--24	53.8	91187
Base	2050	Africa	Female	25--29	49.13	92100
Base	2050	Africa	Female	30--34	44.47	91696.2
Base	2050	Africa	Female	35--39	39.82	82553.5
Base	2050	Africa	Female	40--44	35.26	72043.5
Base	2050	Africa	Female	45--49	30.75	61341.3
Base	2050	Africa	Female	50--54	26.34	52582.2
Base	2050	Africa	Female	55--59	22.08	45689.1
Base	2050	Africa	Female	60--64	18.03	39204
Base	2050	Africa	Female	65--69	14.29	31249.3
Base	2050	Africa	Female	70--74	10.96	22631.8
Base	2050	Africa	Female	75--79	8.1	15256.8
Base	2050	Africa	Female	80--84	5.76	9320.7
Base	2050	Africa	Female	85--89	3.95	4552.4
Base	2050	Africa	Female	90--94	2.63	1626.4
Base	2050	Africa	Female	95--99	1.77	383.2
Base	2050	Africa	Female	100--104	1.35	58.1
Base	2050	Africa	Male	0--4	68.95	90562.4
Base	2050	Africa	Male	5--9	64.5	92495
Base	2050	Africa	Male	10--14	59.75	91968.1
Base	2050	Africa	Male	15--19	54.99	93497.5
Base	2050	Africa	Male	20--24	50.43	93291.3
Base	2050	Africa	Male	25--29	45.89	93895.8
Base	2050	Africa	Male	30--34	41.34	93022.9
Base	2050	Africa	Male	35--39	36.8	83312.6
Base	2050	Africa	Male	40--44	32.31	72267.6
Base	2050	Africa	Male	45--49	27.93	61006.2
Base	2050	Africa	Male	50--54	23.72	51606.2
Base	2050	Africa	Male	55--59	19.71	43974.6
Base	2050	Africa	Male	60--64	15.94	36773
Base	2050	Africa	Male	65--69	12.48	28630.4
Base	2050	Africa	Male	70--74	9.42	20018.8
Base	2050	Africa	Male	75--79	6.81	12625.6
Base	2050	Africa	Male	80--84	4.69	6887.2
Base	2050	Africa	Male	85--89	3.11	2874.1
Base	2050	Africa	Male	90--94	2.08	816.8
Base	2050	Africa	Male	95--99	1.49	148.9
Base	2050	Africa	Male	100--104	1.2	17.4
Base	2050	China	Female	0--4	83.92	19607.7
Base	2050	China	Female	5--9	78.92	21308.2
Base	2050	China	Female	10--14	73.92	21588.2
Base	2050	China	Female	15--19	68.92	21424.7
Base	2050	China	Female	20--24	63.98	22163.4
Base	2050	China	Female	25--29	59.05	25761
Base	2050	China	Female	30--34	54.11	38320.2
Base	2050	China	Female	35--39	49.16	41040.4
Base	2050	China	Female	40--44	44.26	38090.6
Base	2050	China	Female	45--49	39.39	35787.6
Base	2050	China	Female	50--54	34.55	37558.8
Base	2050	China	Female	55--59	29.75	47243
Base	2050	China	Female	60--64	25.05	55499.7
Base	2050	China	Female	65--69	20.45	47220.2
Base	2050	China	Female	70--74	16.06	41483.9
Base	2050	China	Female	75--79	11.99	50135.4
Base	2050	China	Female	80--84	8.39	43726.8
Base	2050	China	Female	85--89	5.45	26392.6
Base	2050	China	Female	90--94	3.19	13568.2
Base	2050	China	Female	95--99	1.73	4996.2
Base	2050	China	Female	100--104	1	627.7
Base	2050	China	Male	0--4	79.06	20813.7
Base	2050	China	Male	5--9	74.06	22640
Base	2050	China	Male	10--14	69.06	22997.2
Base	2050	China	Male	15--19	64.13	22969
Base	2050	China	Male	20--24	59.19	24099.3
Base	2050	China	Male	25--29	54.25	28628.3
Base	2050	China	Male	30--34	49.36	43546.2
Base	2050	China	Male	35--39	44.46	47525.2
Base	2050	China	Male	40--44	39.59	44467.2
Base	2050	China	Male	45--49	34.79	41561.3
Base	2050	China	Male	50--54	30.1	42786.4
Base	2050	China	Male	55--59	25.52	51850
Base	2050	China	Male	60--64	21.11	58148.8
Base	2050	China	Male	65--69	16.9	46973.3
Base	2050	China	Male	70--74	12.96	39143.3
Base	2050	China	Male	75--79	9.38	43914.5
Base	2050	China	Male	80--84	6.29	34277.3
Base	2050	China	Male	85--89	3.84	17502.3
Base	2050	China	Male	90--94	2.06	6777.3
Base	2050	China	Male	95--99	1.06	1511
Base	2050	China	Male	100--104	0.75	85.6
Base	2050	Europe	Female	0--4	86.85	16106.9
Base	2050	Europe	Female	5--9	81.85	16052.6
Base	2050	Europe	Female	10--14	76.85	15823.5
Base	2050	Europe	Female	15--19	71.85	15942.7
Base	2050	Europe	Female	20--24	66.85	17054.4
Base	2050	Europe	Female	25--29	61.85	19233.6
Base	2050	Europe	Female	30--34	56.92	22636.8
Base	2050	Europe	Female	35--39	51.97	24171.3
Base	2050	Europe	Female	40--44	47.02	23674.1
Base	2050	Europe	Female	45--49	42.12	22334.2
Base	2050	Europe	Female	50--54	37.24	22118.9
Base	2050	Europe	Female	55--59	32.43	24156.7
Base	2050	Europe	Female	60--64	27.72	26258.1
Base	2050	Europe	Female	65--69	23.1	25880.2
Base	2050	Europe	Female	70--74	18.59	24630.9
Base	2050	Europe	Female	75--79	14.2	23641.3
Base	2050	Europe	Female	80--84	10.11	21741.6
Base	2050	Europe	Female	85--89	6.57	18568.6
Base	2050	Europe	Female	90--94	3.83	11974.8
Base	2050	Europe	Female	95--99	2.05	4921
Base	2050	Europe	Female	100--104	1.15	1049.7
Base	2050	Europe	Male	0--4	80.79	17018.3
Base	2050	Europe	Male	5--9	75.79	16953.5
Base	2050	Europe	Male	10--14	70.79	16701.6
Base	2050	Europe	Male	15--19	65.79	16735.9
Base	2050	Europe	Male	20--24	60.85	17667.6
Base	2050	Europe	Male	25--29	55.92	19724.5
Base	2050	Europe	Male	30--34	51.03	23066.4
Base	2050	Europe	Male	35--39	46.18	24504.5
Base	2050	Europe	Male	40--44	41.41	23844.2
Base	2050	Europe	Male	45--49	36.7	22500.5
Base	2050	Europe	Male	50--54	32.1	22269.5
Base	2050	Europe	Male	55--59	27.68	23677.1
Base	2050	Europe	Male	60--64	23.49	24718.3
Base	2050	Europe	Male	65--69	19.47	23348.1
Base	2050	Europe	Male	70--74	15.53	21221.3
Base	2050	Europe	Male	75--79	11.72	19275.8
Base	2050	Europe	Male	80--84	8.15	16500.7
Base	2050	Europe	Male	85--89	5.14	12224.9
Base	2050	Europe	Male	90--94	2.91	6363.9
Base	2050	Europe	Male	95--99	1.47	1983.6
Base	2050	Europe	Male	100--104	0.81	270.3
Base	2050	India	Female	0--4	76.59	30522
Base	2050	India	Female	5--9	71.74	33850.8
Base	2050	India	Female	10--14	66.81	36767.5
Base	2050	India	Female	15--19	61.88	40937
Base	2050	India	Female	20--24	57	44778.4
Base	2050	India	Female	25--29	52.17	48704.8
Base	2050	India	Female	30--34	47.33	54837.6
Base	2050	India	Female	35--39	42.51	56958.7
Base	2050	India	Female	40--44	37.77	57896.4
Base	2050	India	Female	45--49	33.07	58814.1
Base	2050	India	Female	50--54	28.5	56110.5
Base	2050	India	Female	55--59	24.13	52870.3
Base	2050	India	Female	60--64	19.91	48399.8
Base	2050	India	Female	65--69	15.95	41394.2
Base	2050	India	Female	70--74	12.33	33190.9
Base	2050	India	Female	75--79	9.15	25343
Base	2050	India	Female	80--84	6.47	16972.8
Base	2050	India	Female	85--89	4.36	9536.8
Base	2050	India	Female	90--94	2.8	4035.3
Base	2050	India	Female	95--99	1.77	1110.1
Base	2050	India	Female	100--104	1.19	178.4
Base	2050	India	Male	0--4	73.66	32084.1
Base	2050	India	Male	5--9	68.8	35619.7
Base	2050	India	Male	10--14	63.87	38772.5
Base	2050	India	Male	15--19	58.94	43312.5
Base	2050	India	Male	20--24	54.05	47743.8
Base	2050	India	Male	25--29	49.21	52498.3
Base	2050	India	Male	30--34	44.41	59706.9
Base	2050	India	Male	35--39	39.67	62468.1
Base	2050	India	Male	40--44	35.03	63475.2
Base	2050	India	Male	45--49	30.49	64140.1
Base	2050	India	Male	50--54	26.07	60834.7
Base	2050	India	Male	55--59	21.88	55848.2
Base	2050	India	Male	60--64	17.96	49768.9
Base	2050	India	Male	65--69	14.26	41575.3
Base	2050	India	Male	70--74	10.96	32059.4
Base	2050	India	Male	75--79	8.11	23127.2
Base	2050	India	Male	80--84	5.75	14487.6
Base	2050	India	Male	85--89	3.87	7547.4
Base	2050	India	Male	90--94	2.52	2886.9
Base	2050	India	Male	95--99	1.59	731.4
Base	2050	India	Male	100--104	1.06	101.8
Base	2050	Central and South America	Female	0--4	83.52	9702.2
Base	2050	Central and South America	Female	5--9	78.61	10603.9
Base	2050	Central and South America	Female	10--14	73.61	11472.9
Base	2050	Central and South America	Female	15--19	68.61	12788.6
Base	2050	Central and South America	Female	20--24	63.67	14002.3
Base	2050	Central and South America	Female	25--29	58.74	15296.1
Base	2050	Central and South America	Female	30--34	53.79	17501
Base	2050	Central and South America	Female	35--39	48.9	17809
Base	2050	Central and South America	Female	40--44	44	17940.8
Base	2050	Central and South America	Female	45--49	39.13	18236.6
Base	2050	Central and South America	Female	50--54	34.32	18672.9
Base	2050	Central and South America	Female	55--59	29.6	18446
Base	2050	Central and South America	Female	60--64	24.95	17915.5
Base	2050	Central and South America	Female	65--69	20.42	16769.2
Base	2050	Central and South America	Female	70--74	16.1	14680.5
Base	2050	Central and South America	Female	75--79	12.08	12241.8
Base	2050	Central and South America	Female	80--84	8.53	9762.4
Base	2050	Central and South America	Female	85--89	5.69	6712.2
Base	2050	Central and South America	Female	90--94	3.59	3338.6
Base	2050	Central and South America	Female	95--99	2.21	1079
Base	2050	Central and South America	Female	100--104	1.52	208.1
Base	2050	Central and South America	Male	0--4	77.73	10130.5
Base	2050	Central and South America	Male	5--9	72.8	11067.9
Base	2050	Central and South America	Male	10--14	67.8	11966.9
Base	2050	Central and South America	Male	15--19	62.87	13322.4
Base	2050	Central and South America	Male	20--24	58	14553.3
Base	2050	Central and South America	Male	25--29	53.17	15859
Base	2050	Central and South America	Male	30--34	48.33	18080
Base	2050	Central and South America	Male	35--39	43.52	18322.6
Base	2050	Central and South America	Male	40--44	38.78	18339.5
Base	2050	Central and South America	Male	45--49	34.09	18457.7
Base	2050	Central and South America	Male	50--54	29.5	18600.2
Base	2050	Central and South America	Male	55--59	25.03	18009.9
Base	2050	Central and South America	Male	60--64	20.73	16996.3
Base	2050	Central and South America	Male	65--69	16.62	15287.4
Base	2050	Central and South America	Male	70--74	12.78	12675.5
Base	2050	Central and South America	Male	75--79	9.28	9782.7
Base	2050	Central and South America	Male	80--84	6.28	6945.5
Base	2050	Central and South America	Male	85--89	4.02	3932.1
Base	2050	Central and South America	Male	90--94	2.49	1454.4
Base	2050	Central and South America	Male	95--99	1.53	324
Base	2050	Central and South America	Male	100--104	1.05	38.8
Base	2050	United States of America	Female	0--4	86.68	9699.5
Base	2050	United States of America	Female	5--9	81.68	9721.7
Base	2050	United States of America	Female	10--14	76.68	9735.5
Base	2050	United States of America	Female	15--19	71.68	9764.5
Base	2050	United States of America	Female	20--24	66.75	10132.9
Base	2050	United States of America	Female	25--29	61.81	10726.8
Base	2050	United States of America	Female	30--34	56.94	12340.1
Base	2050	United States of America	Female	35--39	52.05	13032.5
Base	2050	United States of America	Female	40--44	47.21	13527.7
Base	2050	United States of America	Female	45--49	42.35	13030
Base	2050	United States of America	Female	50--54	37.56	12395.2
Base	2050	United States of America	Female	55--59	32.85	12572.6
Base	2050	United States of America	Female	60--64	28.21	11948.3
Base	2050	United States of America	Female	65--69	23.61	11236.7
Base	2050	United States of America	Female	70--74	19.1	10159.6
Base	2050	United States of America	Female	75--79	14.76	9690.4
Base	2050	United States of America	Female	80--84	10.68	8894.8
Base	2050	United States of America	Female	85--89	7.03	8018.7
Base	2050	United States of America	Female	90--94	4.09	5492.7
Base	2050	United States of America	Female	95--99	2.27	2317.6
Base	2050	United States of America	Female	100--104	1.29	536.7
Base	2050	United States of America	Male	0--4	81.6	10188.5
Base	2050	United States of America	Male	5--9	76.6	10210
Base	2050	United States of America	Male	10--14	71.6	10220.6
Base	2050	United States of America	Male	15--19	66.67	10250.7
Base	2050	United States of America	Male	20--24	61.8	10559.4
Base	2050	United States of America	Male	25--29	57.05	11087.3
Base	2050	United States of America	Male	30--34	52.33	12681.3
Base	2050	United States of America	Male	35--39	47.59	13353
Base	2050	United States of America	Male	40--44	42.88	13827.8
Base	2050	United States of America	Male	45--49	38.17	13219.8
Base	2050	United States of America	Male	50--54	33.55	12479.7
Base	2050	United States of America	Male	55--59	29.09	12421.2
Base	2050	United States of America	Male	60--64	24.8	11577.5
Base	2050	United States of America	Male	65--69	20.55	10650.3
Base	2050	United States of America	Male	70--74	16.4	9289.8
Base	2050	United States of America	Male	75--79	12.47	8550.4
Base	2050	United States of America	Male	80--84	8.88	7418.2
Base	2050	United States of America	Male	85--89	5.73	6046.4
Base	2050	United States of America	Male	90--94	3.25	3627.8
Base	2050	United States of America	Male	95--99	1.74	1226
Base	2050	United States of America	Male	100--104	0.98	199.6
Base	2050	Middle East	Female	0--4	82.17	9100.8
Base	2050	Middle East	Female	5--9	77.26	9734.8
Base	2050	Middle East	Female	10--14	72.26	10144.9
Base	2050	Middle East	Female	15--19	67.26	10754.1
Base	2050	Middle East	Female	20--24	62.32	11356.3
Base	2050	Middle East	Female	25--29	57.38	12032.4
Base	2050	Middle East	Female	30--34	52.44	13018.4
Base	2050	Middle East	Female	35--39	47.55	13023.6
Base	2050	Middle East	Female	40--44	42.69	12023.1
Base	2050	Middle East	Female	45--49	37.86	11025.9
Base	2050	Middle East	Female	50--54	33.08	10442.1
Base	2050	Middle East	Female	55--59	28.41	9999.4
Base	2050	Middle East	Female	60--64	23.84	9256.6
Base	2050	Middle East	Female	65--69	19.41	8362.2
Base	2050	Middle East	Female	70--74	15.22	7175
Base	2050	Middle East	Female	75--79	11.38	5584.6
Base	2050	Middle East	Female	80--84	8.08	3952.2
Base	2050	Middle East	Female	85--89	5.42	2275.1
Base	2050	Middle East	Female	90--94	3.4	1033.2
Base	2050	Middle East	Female	95--99	2.08	328.8
Base	2050	Middle East	Female	100--104	1.35	60.1
Base	2050	Middle East	Male	0--4	77.53	9570.5
Base	2050	Middle East	Male	5--9	72.6	10230.7
Base	2050	Middle East	Male	10--14	67.68	10650.3
Base	2050	Middle East	Male	15--19	62.74	11407
Base	2050	Middle East	Male	20--24	57.87	12195.5
Base	2050	Middle East	Male	25--29	53.04	13236.9
Base	2050	Middle East	Male	30--34	48.2	14647
Base	2050	Middle East	Male	35--39	43.39	14841.4
Base	2050	Middle East	Male	40--44	38.61	13816.5
Base	2050	Middle East	Male	45--49	33.87	12675.2
Base	2050	Middle East	Male	50--54	29.25	12269.2
Base	2050	Middle East	Male	55--59	24.77	11855
Base	2050	Middle East	Male	60--64	20.47	11161.5
Base	2050	Middle East	Male	65--69	16.39	10103.4
Base	2050	Middle East	Male	70--74	12.57	8330
Base	2050	Middle East	Male	75--79	9.11	6076.2
Base	2050	Middle East	Male	80--84	6.2	3867.8
Base	2050	Middle East	Male	85--89	4.04	1827.6
Base	2050	Middle East	Male	90--94	2.58	575.5
Base	2050	Middle East	Male	95--99	1.73	113.5
Base	2050	Middle East	Male	100--104	1.21	14.5
Base	2019	Africa	Female	0--4	64.1	100186
Base	2019	Africa	Female	5--9	60.2	90291.6
Base	2019	Africa	Female	10--14	55.8	79421.3
Base	2019	Africa	Female	15--19	51.25	68283.5
Base	2019	Africa	Female	20--24	46.81	59005.5
Base	2019	Africa	Female	25--29	42.42	52137
Base	2019	Africa	Female	30--34	38.1	46308.1
Base	2019	Africa	Female	35--39	33.79	39483
Base	2019	Africa	Female	40--44	29.58	32092.9
Base	2019	Africa	Female	45--49	25.45	26221.1
Base	2019	Africa	Female	50--54	21.43	21935.5
Base	2019	Africa	Female	55--59	17.58	17833.9
Base	2019	Africa	Female	60--64	13.98	13978.7
Base	2019	Africa	Female	65--69	10.75	10467
Base	2019	Africa	Female	70--74	7.97	7203.9
Base	2019	Africa	Female	75--79	5.67	4419
Base	2019	Africa	Female	80--84	3.88	2375.3
Base	2019	Africa	Female	85--89	2.61	1014.5
Base	2019	Africa	Female	90--94	1.8	306.4
Base	2019	Africa	Female	95--99	1.26	58.6
Base	2019	Africa	Female	100--104	1.11	9.1
Base	2019	Africa	Male	0--4	60.6	102852
Base	2019	Africa	Male	5--9	56.76	92412.7
Base	2019	Africa	Male	10--14	52.33	81183
Base	2019	Africa	Male	15--19	47.8	69563.1
Base	2019	Africa	Male	20--24	43.47	59711.4
Base	2019	Africa	Male	25--29	39.26	52261
Base	2019	Africa	Male	30--34	35.01	46096.7
Base	2019	Africa	Male	35--39	30.82	39410.7
Base	2019	Africa	Male	40--44	26.73	32022.9
Base	2019	Africa	Male	45--49	22.73	25738.9
Base	2019	Africa	Male	50--54	18.95	20780.5
Base	2019	Africa	Male	55--59	15.41	16226.2
Base	2019	Africa	Male	60--64	12.16	12251.1
Base	2019	Africa	Male	65--69	9.26	8887.5
Base	2019	Africa	Male	70--74	6.76	5872.4
Base	2019	Africa	Male	75--79	4.69	3353.4
Base	2019	Africa	Male	80--84	3.1	1633.1
Base	2019	Africa	Male	85--89	2.01	605.5
Base	2019	Africa	Male	90--94	1.4	148.1
Base	2019	Africa	Male	95--99	1.06	24.7
Base	2019	Africa	Male	100--104	1	3.6
Base	2019	China	Female	0--4	77.77	39062.4
Base	2019	China	Female	5--9	72.85	41926.8
Base	2019	China	Female	10--14	67.92	38979.6
Base	2019	China	Female	15--19	62.99	36689
Base	2019	China	Female	20--24	58.11	38555.6
Base	2019	China	Female	25--29	53.23	48715
Base	2019	China	Female	30--34	48.38	57786.1
Base	2019	China	Female	35--39	43.53	50089.8
Base	2019	China	Female	40--44	38.7	45572.3
Base	2019	China	Female	45--49	33.93	58962.8
Base	2019	China	Female	50--54	29.24	58756.1
Base	2019	China	Female	55--59	24.64	46273.2
Base	2019	China	Female	60--64	20.21	39303.2
Base	2019	China	Female	65--69	16.01	37273.7
Base	2019	China	Female	70--74	12.13	23511.3
Base	2019	China	Female	75--79	8.67	15504.1
Base	2019	China	Female	80--84	5.81	10739.3
Base	2019	China	Female	85--89	3.65	5980.1
Base	2019	China	Female	90--94	2.11	2144.1
Base	2019	China	Female	95--99	1.15	413.1
Base	2019	China	Female	100--104	0.76	31.5
Base	2019	China	Male	0--4	72.13	44492.6
Base	2019	China	Male	5--9	67.2	48712.5
Base	2019	China	Male	10--14	62.27	45713.9
Base	2019	China	Male	15--19	57.39	42911.3
Base	2019	China	Male	20--24	52.56	44439.5
Base	2019	China	Male	25--29	47.77	54552.5
Base	2019	China	Male	30--34	43.01	62742.6
Base	2019	China	Male	35--39	38.22	53110.8
Base	2019	China	Male	40--44	33.49	47674.6
Base	2019	China	Male	45--49	28.89	60794.7
Base	2019	China	Male	50--54	24.47	59417.6
Base	2019	China	Male	55--59	20.23	45898.4
Base	2019	China	Male	60--64	16.27	37628.5
Base	2019	China	Male	65--69	12.66	33579
Base	2019	China	Male	70--74	9.42	20815.4
Base	2019	China	Male	75--79	6.58	12863
Base	2019	China	Male	80--84	4.27	7836
Base	2019	China	Male	85--89	2.56	3524.4
Base	2019	China	Male	90--94	1.38	918.7
Base	2019	China	Male	95--99	0.78	101.2
Base	2019	China	Male	100--104	0.64	1.8
Base	2019	Europe	Female	0--4	77.99	18513.6
Base	2019	Europe	Female	5--9	73.07	19823.9
Base	2019	Europe	Female	10--14	68.07	19415.8
Base	2019	Europe	Female	15--19	63.14	18521.7
Base	2019	Europe	Female	20--24	58.2	19348.2
Base	2019	Europe	Female	25--29	53.26	22546.6
Base	2019	Europe	Female	30--34	48.36	25943.1
Base	2019	Europe	Female	35--39	43.55	26451.4
Base	2019	Europe	Female	40--44	38.77	26172.4
Base	2019	Europe	Female	45--49	34.08	26369.9
Base	2019	Europe	Female	50--54	29.45	26411.2
Base	2019	Europe	Female	55--59	24.95	27259.2
Base	2019	Europe	Female	60--64	20.66	25988.7
Base	2019	Europe	Female	65--69	16.61	23413
Base	2019	Europe	Female	70--74	12.82	19516
Base	2019	Europe	Female	75--79	9.31	14803.2
Base	2019	Europe	Female	80--84	6.26	13277
Base	2019	Europe	Female	85--89	3.99	7753.1
Base	2019	Europe	Female	90--94	2.34	3694.8
Base	2019	Europe	Female	95--99	1.28	959.4
Base	2019	Europe	Female	100--104	0.93	93.5
Base	2019	Europe	Male	0--4	71.33	19529
Base	2019	Europe	Male	5--9	66.4	20907.7
Base	2019	Europe	Male	10--14	61.4	20451.3
Base	2019	Europe	Male	15--19	56.46	19614.2
Base	2019	Europe	Male	20--24	51.57	20504.6
Base	2019	Europe	Male	25--29	46.78	23457
Base	2019	Europe	Male	30--34	42.06	26431
Base	2019	Europe	Male	35--39	37.48	26510.7
Base	2019	Europe	Male	40--44	33	25871.7
Base	2019	Europe	Male	45--49	28.63	25751.2
Base	2019	Europe	Male	50--54	24.41	25375
Base	2019	Europe	Male	55--59	20.41	25134.7
Base	2019	Europe	Male	60--64	16.77	22548.9
Base	2019	Europe	Male	65--69	13.52	18994.7
Base	2019	Europe	Male	70--74	10.5	15111.9
Base	2019	Europe	Male	75--79	7.63	10450.5
Base	2019	Europe	Male	80--84	5.11	7903
Base	2019	Europe	Male	85--89	3.26	4008
Base	2019	Europe	Male	90--94	1.95	1472.4
Base	2019	Europe	Male	95--99	1.11	274.4
Base	2019	Europe	Male	100--104	0.79	19.9
Base	2019	India	Female	0--4	68.93	56255.1
Base	2019	India	Female	5--9	64.27	58550.9
Base	2019	India	Female	10--14	59.47	59927.1
Base	2019	India	Female	15--19	54.64	61424.8
Base	2019	India	Female	20--24	49.92	59243.6
Base	2019	India	Female	25--29	45.16	56937.9
Base	2019	India	Female	30--34	40.43	53960.3
Base	2019	India	Female	35--39	35.76	48886
Base	2019	India	Female	40--44	31.18	43168.6
Base	2019	India	Female	45--49	26.71	38742.1
Base	2019	India	Female	50--54	22.5	33769.4
Base	2019	India	Female	55--59	18.61	29100.3
Base	2019	India	Female	60--64	14.97	24262
Base	2019	India	Female	65--69	11.7	18916.8
Base	2019	India	Female	70--74	8.85	12545.9
Base	2019	India	Female	75--79	6.45	8164.3
Base	2019	India	Female	80--84	4.51	5025.8
Base	2019	India	Female	85--89	3.11	2329.1
Base	2019	India	Female	90--94	2.15	771.4
Base	2019	India	Female	95--99	1.44	161.3
Base	2019	India	Female	100--104	1.22	21.2
Base	2019	India	Male	0--4	65.78	61171.4
Base	2019	India	Male	5--9	61.11	64290.9
Base	2019	India	Male	10--14	56.29	66031.4
Base	2019	India	Male	15--19	51.46	67780.7
Base	2019	India	Male	20--24	46.72	65498.5
Base	2019	India	Male	25--29	42.04	62059.9
Base	2019	India	Male	30--34	37.42	58311.9
Base	2019	India	Male	35--39	32.91	52718.7
Base	2019	India	Male	40--44	28.54	46128.1
Base	2019	India	Male	45--49	24.31	40794.7
Base	2019	India	Male	50--54	20.31	35179.1
Base	2019	India	Male	55--59	16.66	29958.8
Base	2019	India	Male	60--64	13.38	24332
Base	2019	India	Male	65--69	10.39	18677.1
Base	2019	India	Male	70--74	7.81	11628.7
Base	2019	India	Male	75--79	5.68	6930.9
Base	2019	India	Male	80--84	3.98	3896.6
Base	2019	India	Male	85--89	2.79	1727
Base	2019	India	Male	90--94	2	559.9
Base	2019	India	Male	95--99	1.38	111.7
Base	2019	India	Male	100--104	1.16	14.6
Base	2019	Central and South America	Female	0--4	74.57	18199
Base	2019	Central and South America	Female	5--9	69.72	18606.4
Base	2019	Central and South America	Female	10--14	64.79	18854.5
Base	2019	Central and South America	Female	15--19	59.91	19261.7
Base	2019	Central and South America	Female	20--24	55.09	19737.3
Base	2019	Central and South America	Female	25--29	50.26	19494.5
Base	2019	Central and South America	Female	30--34	45.46	19063.3
Base	2019	Central and South America	Female	35--39	40.73	18211.5
Base	2019	Central and South America	Female	40--44	36.05	16588.1
Base	2019	Central and South America	Female	45--49	31.49	14840.4
Base	2019	Central and South America	Female	50--54	27.02	13549
Base	2019	Central and South America	Female	55--59	22.73	12313.3
Base	2019	Central and South America	Female	60--64	18.66	10381.9
Base	2019	Central and South America	Female	65--69	14.83	8324.4
Base	2019	Central and South America	Female	70--74	11.29	6149.1
Base	2019	Central and South America	Female	75--79	8.07	4357.1
Base	2019	Central and South America	Female	80--84	5.39	2859.2
Base	2019	Central and South America	Female	85--89	3.51	1471.5
Base	2019	Central and South America	Female	90--94	2.29	540.6
Base	2019	Central and South America	Female	95--99	1.44	130.6
Base	2019	Central and South America	Female	100--104	1.23	19.6
Base	2019	Central and South America	Male	0--4	68.04	18981.5
Base	2019	Central and South America	Male	5--9	63.18	19402.5
Base	2019	Central and South America	Male	10--14	58.24	19633.2
Base	2019	Central and South America	Male	15--19	53.41	19987.5
Base	2019	Central and South America	Male	20--24	48.84	20281.2
Base	2019	Central and South America	Male	25--29	44.38	19812.5
Base	2019	Central and South America	Male	30--34	39.91	19142
Base	2019	Central and South America	Male	35--39	35.47	18015.9
Base	2019	Central and South America	Male	40--44	31.07	16166.4
Base	2019	Central and South America	Male	45--49	26.83	14221.1
Base	2019	Central and South America	Male	50--54	22.72	12739.5
Base	2019	Central and South America	Male	55--59	18.85	11276.3
Base	2019	Central and South America	Male	60--64	15.25	9203.2
Base	2019	Central and South America	Male	65--69	11.94	7070.9
Base	2019	Central and South America	Male	70--74	8.93	4967.2
Base	2019	Central and South America	Male	75--79	6.24	3295.5
Base	2019	Central and South America	Male	80--84	4.05	1890.2
Base	2019	Central and South America	Male	85--89	2.57	778.2
Base	2019	Central and South America	Male	90--94	1.63	217.6
Base	2019	Central and South America	Male	95--99	1.03	40.5
Base	2019	Central and South America	Male	100--104	0.91	4.9
Base	2019	United States of America	Female	0--4	77.93	9646.2
Base	2019	United States of America	Female	5--9	73.01	10085.1
Base	2019	United States of America	Female	10--14	68.01	10799.9
Base	2019	United States of America	Female	15--19	63.07	10734
Base	2019	United States of America	Female	20--24	58.2	10709.3
Base	2019	United States of America	Female	25--29	53.37	11496.2
Base	2019	United States of America	Female	30--34	48.58	11365.7
Base	2019	United States of America	Female	35--39	43.87	11079.7
Base	2019	United States of America	Female	40--44	39.18	10413.7
Base	2019	United States of America	Female	45--49	34.57	10543
Base	2019	United States of America	Female	50--54	30.09	10678.1
Base	2019	United States of America	Female	55--59	25.79	11361.6
Base	2019	United States of America	Female	60--64	21.65	10822.8
Base	2019	United States of America	Female	65--69	17.65	9413.5
Base	2019	United States of America	Female	70--74	13.86	7451.2
Base	2019	United States of America	Female	75--79	10.37	5174.8
Base	2019	United States of America	Female	80--84	7.31	3506
Base	2019	United States of America	Female	85--89	4.79	2389.6
Base	2019	United States of America	Female	90--94	2.89	1052.9
Base	2019	United States of America	Female	95--99	1.59	334.8
Base	2019	United States of America	Female	100--104	1.11	63.7
Base	2019	United States of America	Male	0--4	72.5	10090.6
Base	2019	United States of America	Male	5--9	67.57	10576.1
Base	2019	United States of America	Male	10--14	62.64	11332.1
Base	2019	United States of America	Male	15--19	57.77	11216.7
Base	2019	United States of America	Male	20--24	53.05	11138.3
Base	2019	United States of America	Male	25--29	48.48	11842.6
Base	2019	United States of America	Male	30--34	43.96	11652.8
Base	2019	United States of America	Male	35--39	39.45	11304.8
Base	2019	United States of America	Male	40--44	34.96	10465
Base	2019	United States of America	Male	45--49	30.52	10553.8
Base	2019	United States of America	Male	50--54	26.26	10583.7
Base	2019	United States of America	Male	55--59	22.27	10975.1
Base	2019	United States of America	Male	60--64	18.57	10266.7
Base	2019	United States of America	Male	65--69	15.03	8534.5
Base	2019	United States of America	Male	70--74	11.72	6443.1
Base	2019	United States of America	Male	75--79	8.7	4248.5
Base	2019	United States of America	Male	80--84	6.09	2673
Base	2019	United States of America	Male	85--89	4.03	1574.5
Base	2019	United States of America	Male	90--94	2.5	626.9
Base	2019	United States of America	Male	95--99	1.42	149.1
Base	2019	United States of America	Male	100--104	0.92	18.4
Base	2019	Middle East	Female	0--4	74.58	13150.9
Base	2019	Middle East	Female	5--9	69.8	13264.1
Base	2019	Middle East	Female	10--14	64.87	12313.3
Base	2019	Middle East	Female	15--19	59.94	11336
Base	2019	Middle East	Female	20--24	55.05	10811.5
Base	2019	Middle East	Female	25--29	50.22	10506.3
Base	2019	Middle East	Female	30--34	45.37	9840.5
Base	2019	Middle East	Female	35--39	40.55	9104.1
Base	2019	Middle East	Female	40--44	35.79	8152.1
Base	2019	Middle East	Female	45--49	31.11	6856.2
Base	2019	Middle East	Female	50--54	26.54	5686.9
Base	2019	Middle East	Female	55--59	22.13	4413.6
Base	2019	Middle East	Female	60--64	17.92	3422.7
Base	2019	Middle East	Female	65--69	14.01	2780.4
Base	2019	Middle East	Female	70--74	10.49	2019
Base	2019	Middle East	Female	75--79	7.45	1351.8
Base	2019	Middle East	Female	80--84	5.04	867
Base	2019	Middle East	Female	85--89	3.28	414.1
Base	2019	Middle East	Female	90--94	2.07	146.5
Base	2019	Middle East	Female	95--99	1.26	31.9
Base	2019	Middle East	Female	100--104	0.95	3.7
Base	2019	Middle East	Male	0--4	69.17	13839.6
Base	2019	Middle East	Male	5--9	64.38	13959.6
Base	2019	Middle East	Male	10--14	59.51	12919.9
Base	2019	Middle East	Male	15--19	54.68	11951.8
Base	2019	Middle East	Male	20--24	50.01	12060.2
Base	2019	Middle East	Male	25--29	45.36	12202.7
Base	2019	Middle East	Male	30--34	40.63	12041
Base	2019	Middle East	Male	35--39	35.91	11575.8
Base	2019	Middle East	Male	40--44	31.23	10342
Base	2019	Middle East	Male	45--49	26.67	8588.9
Base	2019	Middle East	Male	50--54	22.29	6933
Base	2019	Middle East	Male	55--59	18.17	5093.3
Base	2019	Middle East	Male	60--64	14.42	3465.3
Base	2019	Middle East	Male	65--69	11.07	2399.5
Base	2019	Middle East	Male	70--74	8.13	1610.7
Base	2019	Middle East	Male	75--79	5.55	989.9
Base	2019	Middle East	Male	80--84	3.6	564.1
Base	2019	Middle East	Male	85--89	2.35	210.4
Base	2019	Middle East	Male	90--94	1.64	54.5
Base	2019	Middle East	Male	95--99	1.21	9
Base	2019	Middle East	Male	100--104	0.96	1
