# Supplementary material for: Climate Action Impacts on Steelmaking Emissions of Persistent Organic Pollutants Highlight a Gap Between the Paris Agreement and the Stockholm Convention
Source: Adv Sci (Weinh). 2026 Mar 25;13(29):e19769. doi: 10.1002/advs.202519769 (PMC13205816; doi:10.1002/advs.202519769)
Supplement: Supplementary file 2 — Supporting File 2: advs74797‐sup‐0002‐DataFile.zip. [file ADVS-13-e19769-s002.zip › Data S6.xlsx]

## Sheet: China
Scenarios	UPOPs	Steelmaking Routs	Inhalation Risks based on confidence level of health risk model parameters
			Lower estimates	estimates	Higher estimates
2019	PCDD/Fs	BF-BOF	9.62809e-07	3.04608e-06	1.16046e-05
		BAT BF-BOF	0	0	0
		SR-BOF CCS	0	0	0
		DRI-EAF	0	0	0
		DRI-EAF H2	0	0	0
		DRI-EAF CCS	0	0	0
		EAF	1.56724e-07	4.15528e-07	1.10067e-06
		SR-BOF	0	0	0
	PCBs	BF-BOF	1.79988e-07	2.61102e-07	1.0479e-06
		BAT BF-BOF	0	0	0
		SR-BOF CCS	0	0	0
		DRI-EAF	0	0	0
		DRI-EAF H2	0	0	0
		DRI-EAF CCS	0	0	0
		EAF	1.10905e-08	3.61328e-08	1.17797e-07
		SR-BOF	0	0	0
	HCB	BF-BOF	2.74431e-08	5.04316e-08	7.36688e-08
		BAT BF-BOF	0	0	0
		SR-BOF CCS	0	0	0
		DRI-EAF	0	0	0
		DRI-EAF H2	0	0	0
		DRI-EAF CCS	0	0	0
		EAF	2.09545e-09	3.87125e-09	7.10321e-09
		SR-BOF	0	0	0
	PCNs	BF-BOF	5.18362e-10	1.34636e-09	3.55436e-09
		BAT BF-BOF	0	0	0
		SR-BOF CCS	0	0	0
		DRI-EAF	0	0	0
		DRI-EAF H2	0	0	0
		DRI-EAF CCS	0	0	0
		EAF	4.26404e-10	5.54325e-10	6.60926e-10
		SR-BOF	0	0	0
	HCBD	BF-BOF	3.29499e-12	5.42931e-12	1.19515e-11
		BAT BF-BOF	0	0	0
		SR-BOF CCS	0	0	0
		DRI-EAF	0	0	0
		DRI-EAF H2	0	0	0
		DRI-EAF CCS	0	0	0
		EAF	1.98028e-14	1.84672e-13	1.71179e-12
		SR-BOF	0	0	0
Base	PCDD/Fs	BF-BOF	5.79197e-07	1.83243e-06	6.98098e-06
		BAT BF-BOF	0	0	0
		SR-BOF CCS	0	0	0
		DRI-EAF	0	0	0
		DRI-EAF H2	0	0	0
		DRI-EAF CCS	0	0	0
		EAF	6.49804e-07	1.72285e-06	4.56357e-06
		SR-BOF	0	0	0
	PCBs	BF-BOF	9.83222e-08	1.42632e-07	5.7244e-07
		BAT BF-BOF	0	0	0
		SR-BOF CCS	0	0	0
		DRI-EAF	0	0	0
		DRI-EAF H2	0	0	0
		DRI-EAF CCS	0	0	0
		EAF	4.17561e-08	1.36041e-07	4.43511e-07
		SR-BOF	0	0	0
	HCB	BF-BOF	1.49634e-08	2.74979e-08	4.0168e-08
		BAT BF-BOF	0	0	0
		SR-BOF CCS	0	0	0
		DRI-EAF	0	0	0
		DRI-EAF H2	0	0	0
		DRI-EAF CCS	0	0	0
		EAF	7.8747e-09	1.45482e-08	2.66939e-08
		SR-BOF	0	0	0
	PCNs	BF-BOF	2.77694e-10	7.21266e-10	1.90412e-09
		BAT BF-BOF	0	0	0
		SR-BOF CCS	0	0	0
		DRI-EAF	0	0	0
		DRI-EAF H2	0	0	0
		DRI-EAF CCS	0	0	0
		EAF	1.57441e-09	2.04673e-09	2.44033e-09
		SR-BOF	0	0	0
	HCBD	BF-BOF	1.78395e-12	2.9395e-12	6.47069e-12
		BAT BF-BOF	0	0	0
		SR-BOF CCS	0	0	0
		DRI-EAF	0	0	0
		DRI-EAF H2	0	0	0
		DRI-EAF CCS	0	0	0
		EAF	7.38952e-14	6.89116e-13	6.38764e-12
		SR-BOF	0	0	0
SDS_LTE	PCDD/Fs	BF-BOF	3.01728e-07	9.54589e-07	3.63668e-06
		BAT BF-BOF	0	0	0
		SR-BOF CCS	4.79597e-08	5.61814e-08	6.44031e-08
		DRI-EAF	0	0	0
		DRI-EAF H2	3.85708e-08	3.85708e-08	3.85708e-08
		DRI-EAF CCS	0	0	0
		EAF	5.18803e-07	1.37552e-06	3.64354e-06
		SR-BOF	0	0	0
	PCBs	BF-BOF	5.31954e-08	7.71685e-08	3.09708e-07
		BAT BF-BOF	0	0	0
		SR-BOF CCS	2.24748e-10	3.14647e-10	4.04547e-10
		DRI-EAF	0	0	0
		DRI-EAF H2	0	0	0
		DRI-EAF CCS	0	0	0
		EAF	3.46237e-08	1.12804e-07	3.67755e-07
		SR-BOF	0	0	0
	HCB	BF-BOF	8.05765e-09	1.48074e-08	2.16301e-08
		BAT BF-BOF	0	0	0
		SR-BOF CCS	2.72802e-10	2.80677e-10	2.88552e-10
		DRI-EAF	0	0	0
		DRI-EAF H2	3.56237e-10	3.56237e-10	3.56237e-10
		DRI-EAF CCS	0	0	0
		EAF	6.49897e-09	1.20066e-08	2.20304e-08
		SR-BOF	0	0	0
	PCNs	BF-BOF	1.50441e-10	3.90746e-10	1.03156e-09
		BAT BF-BOF	0	0	0
		SR-BOF CCS	1.25159e-11	1.75222e-11	2.25286e-11
		DRI-EAF	0	0	0
		DRI-EAF H2	0	0	0
		DRI-EAF CCS	0	0	0
		EAF	1.30721e-09	1.69938e-09	2.02618e-09
		SR-BOF	0	0	0
	HCBD	BF-BOF	9.61281e-13	1.58395e-12	3.48672e-12
		BAT BF-BOF	0	0	0
		SR-BOF CCS	0	0	0
		DRI-EAF	0	0	0
		DRI-EAF H2	0	0	0
		DRI-EAF CCS	0	0	0
		EAF	6.1026e-14	5.69103e-13	5.2752e-12
		SR-BOF	0	0	0

## Sheet: India
Scenarios	UPOPs	Steelmaking Routs	Inhalation Risks based on confidence level of health risk model parameters
			Lower estimates	estimates	Higher estimates
2019	PCDD/Fs	BF-BOF	1.4817e-07	4.68772e-07	1.78587e-06
		BAT BF-BOF	0	0	0
		SR-BOF CCS	0	0	0
		DRI-EAF	5.47938e-08	5.47938e-08	5.47938e-08
		DRI-EAF H2	0	0	0
		DRI-EAF CCS	0	0	0
		EAF	1.34741e-07	3.57245e-07	9.46287e-07
		SR-BOF	4.48604e-09	5.25507e-09	6.02411e-09
	PCBs	BF-BOF	2.7699e-08	4.01818e-08	1.61266e-07
		BAT BF-BOF	0	0	0
		SR-BOF CCS	0	0	0
		DRI-EAF	0	0	0
		DRI-EAF H2	0	0	0
		DRI-EAF CCS	0	0	0
		EAF	9.53491e-09	3.10648e-08	1.01275e-07
		SR-BOF	2.22908e-11	3.12072e-11	4.01235e-11
	HCB	BF-BOF	4.22331e-09	7.7611e-09	1.13371e-08
		BAT BF-BOF	0	0	0
		SR-BOF CCS	0	0	0
		DRI-EAF	5.40145e-10	5.40145e-10	5.40145e-10
		DRI-EAF H2	0	0	0
		DRI-EAF CCS	0	0	0
		EAF	1.80154e-09	3.32826e-09	6.1069e-09
		SR-BOF	2.72354e-11	2.80215e-11	2.88077e-11
	PCNs	BF-BOF	7.97725e-11	2.07196e-10	5.46993e-10
		BAT BF-BOF	0	0	0
		SR-BOF CCS	0	0	0
		DRI-EAF	0	0	0
		DRI-EAF H2	0	0	0
		DRI-EAF CCS	0	0	0
		EAF	3.66596e-10	4.76575e-10	5.68224e-10
		SR-BOF	1.26412e-12	1.76977e-12	2.27542e-12
	HCBD	BF-BOF	5.07078e-13	8.35535e-13	1.83926e-12
		BAT BF-BOF	0	0	0
		SR-BOF CCS	0	0	0
		DRI-EAF	0	0	0
		DRI-EAF H2	0	0	0
		DRI-EAF CCS	0	0	0
		EAF	1.70252e-14	1.5877e-13	1.47169e-12
		SR-BOF	0	0	0
Base	PCDD/Fs	BF-BOF	8.07473e-07	2.55464e-06	9.73235e-06
		BAT BF-BOF	0	0	0
		SR-BOF CCS	0	0	0
		DRI-EAF	1.72036e-07	1.72036e-07	1.72036e-07
		DRI-EAF H2	0	0	0
		DRI-EAF CCS	0	0	0
		EAF	5.12034e-07	1.35758e-06	3.59601e-06
		SR-BOF	0	0	0
	PCBs	BF-BOF	1.37073e-07	1.98847e-07	7.98052e-07
		BAT BF-BOF	0	0	0
		SR-BOF CCS	0	0	0
		DRI-EAF	0	0	0
		DRI-EAF H2	0	0	0
		DRI-EAF CCS	0	0	0
		EAF	3.29031e-08	1.07198e-07	3.49479e-07
		SR-BOF	0	0	0
	HCB	BF-BOF	2.08608e-08	3.83355e-08	5.59991e-08
		BAT BF-BOF	0	0	0
		SR-BOF CCS	0	0	0
		DRI-EAF	1.53713e-09	1.53713e-09	1.53713e-09
		DRI-EAF H2	0	0	0
		DRI-EAF CCS	0	0	0
		EAF	6.20513e-09	1.14637e-08	2.10343e-08
		SR-BOF	0	0	0
	PCNs	BF-BOF	3.8714e-10	1.00553e-09	2.65458e-09
		BAT BF-BOF	0	0	0
		SR-BOF CCS	0	0	0
		DRI-EAF	0	0	0
		DRI-EAF H2	0	0	0
		DRI-EAF CCS	0	0	0
		EAF	1.2406e-09	1.61279e-09	1.92294e-09
		SR-BOF	0	0	0
	HCBD	BF-BOF	2.48705e-12	4.09802e-12	9.02094e-12
		BAT BF-BOF	0	0	0
		SR-BOF CCS	0	0	0
		DRI-EAF	0	0	0
		DRI-EAF H2	0	0	0
		DRI-EAF CCS	0	0	0
		EAF	5.82282e-14	5.43011e-13	5.03335e-12
		SR-BOF	0	0	0
SDS_LTE	PCDD/Fs	BF-BOF	2.7321e-07	8.64367e-07	3.29296e-06
		BAT BF-BOF	5.09973e-08	1.61528e-07	5.96605e-07
		SR-BOF CCS	1.5105e-07	1.76944e-07	2.02838e-07
		DRI-EAF	7.51653e-08	7.51653e-08	7.51653e-08
		DRI-EAF H2	1.09331e-07	1.09331e-07	1.09331e-07
		DRI-EAF CCS	0	0	0
		EAF	3.91111e-07	1.03697e-06	2.74677e-06
		SR-BOF	0	0	0
	PCBs	BF-BOF	4.81677e-08	6.9875e-08	2.80436e-07
		BAT BF-BOF	1.03452e-08	1.41872e-08	5.13866e-08
		SR-BOF CCS	7.07848e-10	9.90987e-10	1.27413e-09
		DRI-EAF	0	0	0
		DRI-EAF H2	0	0	0
		DRI-EAF CCS	0	0	0
		EAF	2.61019e-08	8.504e-08	2.7724e-07
		SR-BOF	0	0	0
	HCB	BF-BOF	7.29608e-09	1.34079e-08	1.95858e-08
		BAT BF-BOF	1.27985e-09	2.37477e-09	4.34349e-09
		SR-BOF CCS	8.59195e-10	8.83996e-10	9.08798e-10
		DRI-EAF	6.9422e-10	6.9422e-10	6.9422e-10
		DRI-EAF H2	1.00978e-09	1.00978e-09	1.00978e-09
		DRI-EAF CCS	0	0	0
		EAF	4.8994e-09	9.05144e-09	1.66081e-08
		SR-BOF	0	0	0
	PCNs	BF-BOF	1.36222e-10	3.53815e-10	9.34062e-10
		BAT BF-BOF	2.60559e-11	6.84313e-11	1.74863e-10
		SR-BOF CCS	3.9419e-11	5.51866e-11	7.09541e-11
		DRI-EAF	0	0	0
		DRI-EAF H2	0	0	0
		DRI-EAF CCS	0	0	0
		EAF	9.85474e-10	1.28112e-09	1.52749e-09
		SR-BOF	0	0	0
	HCBD	BF-BOF	8.70426e-13	1.43424e-12	3.15718e-12
		BAT BF-BOF	1.58538e-13	2.58125e-13	5.62448e-13
		SR-BOF CCS	0	0	0
		DRI-EAF	0	0	0
		DRI-EAF H2	0	0	0
		DRI-EAF CCS	0	0	0
		EAF	4.60058e-14	4.29031e-13	3.97683e-12
		SR-BOF	0	0	0

## Sheet: US
Scenarios	UPOPs	Steelmaking Routs	Inhalation Risks based on confidence level of health risk model parameters
			Lower estimates	estimates	Higher estimates
2019	PCDD/Fs	BF-BOF	2.97791e-08	9.42134e-08	3.58923e-07
		BAT BF-BOF	0	0	0
		SR-BOF CCS	0	0	0
		DRI-EAF	1.39184e-08	1.39184e-08	1.39184e-08
		DRI-EAF H2	0	0	0
		DRI-EAF CCS	0	0	0
		EAF	5.14757e-08	1.3648e-07	3.61513e-07
		SR-BOF	0	0	0
	PCBs	BF-BOF	5.56691e-09	8.0757e-09	3.2411e-08
		BAT BF-BOF	0	0	0
		SR-BOF CCS	0	0	0
		DRI-EAF	0	0	0
		DRI-EAF H2	0	0	0
		DRI-EAF CCS	0	0	0
		EAF	3.64265e-09	1.18678e-08	3.86903e-08
		SR-BOF	0	0	0
	HCB	BF-BOF	8.48797e-10	1.55982e-09	2.27853e-09
		BAT BF-BOF	0	0	0
		SR-BOF CCS	0	0	0
		DRI-EAF	1.37205e-10	1.37205e-10	1.37205e-10
		DRI-EAF H2	0	0	0
		DRI-EAF CCS	0	0	0
		EAF	6.88246e-10	1.27151e-09	2.33304e-09
		SR-BOF	0	0	0
	PCNs	BF-BOF	1.60326e-11	4.16421e-11	1.09934e-10
		BAT BF-BOF	0	0	0
		SR-BOF CCS	0	0	0
		DRI-EAF	0	0	0
		DRI-EAF H2	0	0	0
		DRI-EAF CCS	0	0	0
		EAF	1.40052e-10	1.82067e-10	2.1708e-10
		SR-BOF	0	0	0
	HCBD	BF-BOF	1.01912e-13	1.67925e-13	3.69652e-13
		BAT BF-BOF	0	0	0
		SR-BOF CCS	0	0	0
		DRI-EAF	0	0	0
		DRI-EAF H2	0	0	0
		DRI-EAF CCS	0	0	0
		EAF	6.5042e-15	6.06554e-14	5.62235e-13
		SR-BOF	0	0	0
Base	PCDD/Fs	BF-BOF	2.93298e-08	9.27919e-08	3.53507e-07
		BAT BF-BOF	0	0	0
		SR-BOF CCS	0	0	0
		DRI-EAF	2.10899e-08	2.10899e-08	2.10899e-08
		DRI-EAF H2	0	0	0
		DRI-EAF CCS	0	0	0
		EAF	5.10439e-08	1.35335e-07	3.58481e-07
		SR-BOF	0	0	0
	PCBs	BF-BOF	4.9789e-09	7.2227e-09	2.89876e-08
		BAT BF-BOF	0	0	0
		SR-BOF CCS	0	0	0
		DRI-EAF	0	0	0
		DRI-EAF H2	0	0	0
		DRI-EAF CCS	0	0	0
		EAF	3.28006e-09	1.06864e-08	3.4839e-08
		SR-BOF	0	0	0
	HCB	BF-BOF	7.57724e-10	1.39246e-09	2.03405e-09
		BAT BF-BOF	0	0	0
		SR-BOF CCS	0	0	0
		DRI-EAF	1.88436e-10	1.88436e-10	1.88436e-10
		DRI-EAF H2	0	0	0
		DRI-EAF CCS	0	0	0
		EAF	6.1858e-10	1.1428e-09	2.09688e-09
		SR-BOF	0	0	0
	PCNs	BF-BOF	1.40621e-11	3.65239e-11	9.64222e-11
		BAT BF-BOF	0	0	0
		SR-BOF CCS	0	0	0
		DRI-EAF	0	0	0
		DRI-EAF H2	0	0	0
		DRI-EAF CCS	0	0	0
		EAF	1.23674e-10	1.60776e-10	1.91695e-10
		SR-BOF	0	0	0
	HCBD	BF-BOF	9.03369e-14	1.48852e-13	3.27667e-13
		BAT BF-BOF	0	0	0
		SR-BOF CCS	0	0	0
		DRI-EAF	0	0	0
		DRI-EAF H2	0	0	0
		DRI-EAF CCS	0	0	0
		EAF	5.80467e-15	5.4132e-14	5.01767e-13
		SR-BOF	0	0	0
SDS_LTE	PCDD/Fs	BF-BOF	9.35454e-09	2.95954e-08	1.12749e-07
		BAT BF-BOF	0	0	0
		SR-BOF CCS	0	0	0
		DRI-EAF	1.93723e-08	1.93723e-08	1.93723e-08
		DRI-EAF H2	0	0	0
		DRI-EAF CCS	5.38119e-09	5.38119e-09	5.38119e-09
		EAF	5.42084e-08	1.43725e-07	3.80705e-07
		SR-BOF	0	0	0
	PCBs	BF-BOF	1.64923e-09	2.39247e-09	9.60195e-09
		BAT BF-BOF	0	0	0
		SR-BOF CCS	0	0	0
		DRI-EAF	0	0	0
		DRI-EAF H2	0	0	0
		DRI-EAF CCS	0	0	0
		EAF	3.61775e-09	1.17866e-08	3.84258e-08
		SR-BOF	0	0	0
	HCB	BF-BOF	2.49813e-10	4.59077e-10	6.70604e-10
		BAT BF-BOF	0	0	0
		SR-BOF CCS	0	0	0
		DRI-EAF	1.78921e-10	1.78921e-10	1.78921e-10
		DRI-EAF H2	0	0	0
		DRI-EAF CCS	4.97002e-11	4.97002e-11	4.97002e-11
		EAF	6.79062e-10	1.25454e-09	2.3019e-09
		SR-BOF	0	0	0
	PCNs	BF-BOF	4.66416e-12	1.21144e-11	3.19817e-11
		BAT BF-BOF	0	0	0
		SR-BOF CCS	0	0	0
		DRI-EAF	0	0	0
		DRI-EAF H2	0	0	0
		DRI-EAF CCS	0	0	0
		EAF	1.36588e-10	1.77564e-10	2.11711e-10
		SR-BOF	0	0	0
	HCBD	BF-BOF	2.98028e-14	4.91074e-14	1.081e-13
		BAT BF-BOF	0	0	0
		SR-BOF CCS	0	0	0
		DRI-EAF	0	0	0
		DRI-EAF H2	0	0	0
		DRI-EAF CCS	0	0	0
		EAF	6.37645e-15	5.94641e-14	5.51192e-13
		SR-BOF	0	0	0

## Sheet: EU
Scenarios	UPOPs	Steelmaking Routs	Inhalation Risks based on confidence level of health risk model parameters
			Lower estimates	estimates	Higher estimates
2019	PCDD/Fs	BF-BOF	2.16758e-07	6.85768e-07	2.61256e-06
		BAT BF-BOF	0	0	0
		SR-BOF CCS	0	0	0
		DRI-EAF	6.67983e-09	6.67983e-09	6.67983e-09
		DRI-EAF H2	0	0	0
		DRI-EAF CCS	0	0	0
		EAF	2.09008e-07	5.54152e-07	1.46786e-06
		SR-BOF	0	0	0
	PCBs	BF-BOF	4.05209e-08	5.87821e-08	2.35916e-07
		BAT BF-BOF	0	0	0
		SR-BOF CCS	0	0	0
		DRI-EAF	0	0	0
		DRI-EAF H2	0	0	0
		DRI-EAF CCS	0	0	0
		EAF	1.47904e-08	4.81871e-08	1.57095e-07
		SR-BOF	0	0	0
	HCB	BF-BOF	6.17829e-09	1.13537e-08	1.65851e-08
		BAT BF-BOF	0	0	0
		SR-BOF CCS	0	0	0
		DRI-EAF	6.58483e-11	6.58483e-11	6.58483e-11
		DRI-EAF H2	0	0	0
		DRI-EAF CCS	0	0	0
		EAF	2.79451e-09	5.16274e-09	9.47291e-09
		SR-BOF	0	0	0
	PCNs	BF-BOF	1.16699e-10	3.03108e-10	8.00197e-10
		BAT BF-BOF	0	0	0
		SR-BOF CCS	0	0	0
		DRI-EAF	0	0	0
		DRI-EAF H2	0	0	0
		DRI-EAF CCS	0	0	0
		EAF	5.68657e-10	7.39254e-10	8.81418e-10
		SR-BOF	0	0	0
	HCBD	BF-BOF	7.41806e-13	1.22231e-12	2.69065e-12
		BAT BF-BOF	0	0	0
		SR-BOF CCS	0	0	0
		DRI-EAF	0	0	0
		DRI-EAF H2	0	0	0
		DRI-EAF CCS	0	0	0
		EAF	2.64092e-14	2.46281e-13	2.28286e-12
		SR-BOF	0	0	0
Base	PCDD/Fs	BF-BOF	1.90412e-07	6.02414e-07	2.29501e-06
		BAT BF-BOF	0	0	0
		SR-BOF CCS	0	0	0
		DRI-EAF	4.97883e-09	4.97883e-09	4.97883e-09
		DRI-EAF H2	0	0	0
		DRI-EAF CCS	0	0	0
		EAF	3.0777e-07	8.16004e-07	2.16147e-06
		SR-BOF	0	0	0
	PCBs	BF-BOF	3.23235e-08	4.68905e-08	1.8819e-07
		BAT BF-BOF	0	0	0
		SR-BOF CCS	0	0	0
		DRI-EAF	0	0	0
		DRI-EAF H2	0	0	0
		DRI-EAF CCS	0	0	0
		EAF	1.97772e-08	6.44341e-08	2.10063e-07
		SR-BOF	0	0	0
	HCB	BF-BOF	4.91922e-09	9.03996e-09	1.32053e-08
		BAT BF-BOF	0	0	0
		SR-BOF CCS	0	0	0
		DRI-EAF	4.44853e-11	4.44853e-11	4.44853e-11
		DRI-EAF H2	0	0	0
		DRI-EAF CCS	0	0	0
		EAF	3.72974e-09	6.89054e-09	1.26432e-08
		SR-BOF	0	0	0
	PCNs	BF-BOF	9.12923e-11	2.37117e-10	6.25983e-10
		BAT BF-BOF	0	0	0
		SR-BOF CCS	0	0	0
		DRI-EAF	0	0	0
		DRI-EAF H2	0	0	0
		DRI-EAF CCS	0	0	0
		EAF	7.45694e-10	9.69403e-10	1.15583e-09
		SR-BOF	0	0	0
	HCBD	BF-BOF	5.86476e-13	9.66363e-13	2.12725e-12
		BAT BF-BOF	0	0	0
		SR-BOF CCS	0	0	0
		DRI-EAF	0	0	0
		DRI-EAF H2	0	0	0
		DRI-EAF CCS	0	0	0
		EAF	3.49994e-14	3.2639e-13	3.02541e-12
		SR-BOF	0	0	0
SDS_LTE	PCDD/Fs	BF-BOF	8.45398e-08	2.67462e-07	1.01895e-06
		BAT BF-BOF	1.26241e-08	3.99853e-08	1.47687e-07
		SR-BOF CCS	9.34792e-09	1.09504e-08	1.25529e-08
		DRI-EAF	0	0	0
		DRI-EAF H2	2.32585e-08	2.32585e-08	2.32585e-08
		DRI-EAF CCS	0	0	0
		EAF	2.7109e-07	7.18751e-07	1.90386e-06
		SR-BOF	0	0	0
	PCBs	BF-BOF	1.49046e-08	2.16215e-08	8.67757e-08
		BAT BF-BOF	2.5609e-09	3.51198e-09	1.27205e-08
		SR-BOF CCS	4.38061e-11	6.13285e-11	7.88509e-11
		DRI-EAF	0	0	0
		DRI-EAF H2	0	0	0
		DRI-EAF CCS	0	0	0
		EAF	1.80919e-08	5.89435e-08	1.92163e-07
		SR-BOF	0	0	0
	HCB	BF-BOF	2.25764e-09	4.14882e-09	6.06045e-09
		BAT BF-BOF	3.16819e-10	5.87861e-10	1.07521e-09
		SR-BOF CCS	5.31723e-11	5.47072e-11	5.62421e-11
		DRI-EAF	0	0	0
		DRI-EAF H2	2.14814e-10	2.14814e-10	2.14814e-10
		DRI-EAF CCS	0	0	0
		EAF	3.3959e-09	6.27379e-09	1.15115e-08
		SR-BOF	0	0	0
	PCNs	BF-BOF	4.21514e-11	1.09481e-10	2.89028e-10
		BAT BF-BOF	6.45002e-12	1.69398e-11	4.32864e-11
		SR-BOF CCS	2.43949e-12	3.41529e-12	4.39109e-12
		DRI-EAF	0	0	0
		DRI-EAF H2	0	0	0
		DRI-EAF CCS	0	0	0
		EAF	6.83058e-10	8.87975e-10	1.05874e-09
		SR-BOF	0	0	0
	HCBD	BF-BOF	2.69337e-13	4.43799e-13	9.7693e-13
		BAT BF-BOF	3.92454e-14	6.38975e-14	1.39231e-13
		SR-BOF CCS	0	0	0
		DRI-EAF	0	0	0
		DRI-EAF H2	0	0	0
		DRI-EAF CCS	0	0	0
		EAF	3.18879e-14	2.97373e-13	2.75645e-12
		SR-BOF	0	0	0

## Sheet: Middle East
Scenarios	UPOPs	Steelmaking Routs	Inhalation Risks based on confidence level of health risk model parameters
			Lower estimates	estimates	Higher estimates
2019	PCDD/Fs	BF-BOF	3.84887e-09	1.21768e-08	4.63899e-08
		BAT BF-BOF	0	0	0
		SR-BOF CCS	0	0	0
		DRI-EAF	2.87828e-08	2.87828e-08	2.87828e-08
		DRI-EAF H2	0	0	0
		DRI-EAF CCS	1.10703e-09	1.10703e-09	1.10703e-09
		EAF	1.09829e-08	2.91194e-08	7.71328e-08
		SR-BOF	0	0	0
	PCBs	BF-BOF	7.19509e-10	1.04376e-09	4.18904e-09
		BAT BF-BOF	0	0	0
		SR-BOF CCS	0	0	0
		DRI-EAF	0	0	0
		DRI-EAF H2	0	0	0
		DRI-EAF CCS	0	0	0
		EAF	7.772e-10	2.53212e-09	8.255e-09
		SR-BOF	0	0	0
	HCB	BF-BOF	1.09705e-10	2.01603e-10	2.94494e-10
		BAT BF-BOF	0	0	0
		SR-BOF CCS	0	0	0
		DRI-EAF	2.83734e-10	2.83734e-10	2.83734e-10
		DRI-EAF H2	0	0	0
		DRI-EAF CCS	1.09129e-11	1.09129e-11	1.09129e-11
		EAF	1.46845e-10	2.7129e-10	4.9778e-10
		SR-BOF	0	0	0
	PCNs	BF-BOF	2.07217e-12	5.38214e-12	1.42087e-11
		BAT BF-BOF	0	0	0
		SR-BOF CCS	0	0	0
		DRI-EAF	0	0	0
		DRI-EAF H2	0	0	0
		DRI-EAF CCS	0	0	0
		EAF	2.98816e-11	3.88461e-11	4.63165e-11
		SR-BOF	0	0	0
	HCBD	BF-BOF	1.31719e-14	2.17039e-14	4.77766e-14
		BAT BF-BOF	0	0	0
		SR-BOF CCS	0	0	0
		DRI-EAF	0	0	0
		DRI-EAF H2	0	0	0
		DRI-EAF CCS	0	0	0
		EAF	1.38774e-15	1.29415e-14	1.19959e-13
		SR-BOF	0	0	0
Base	PCDD/Fs	BF-BOF	4.29035e-09	1.35736e-08	5.1711e-08
		BAT BF-BOF	0	0	0
		SR-BOF CCS	0	0	0
		DRI-EAF	5.84098e-08	5.84098e-08	5.84098e-08
		DRI-EAF H2	0	0	0
		DRI-EAF CCS	3.29069e-09	3.29069e-09	3.29069e-09
		EAF	4.14368e-08	1.09863e-07	2.9101e-07
		SR-BOF	0	0	0
	PCBs	BF-BOF	7.28312e-10	1.05654e-09	4.2403e-09
		BAT BF-BOF	0	0	0
		SR-BOF CCS	0	0	0
		DRI-EAF	0	0	0
		DRI-EAF H2	0	0	0
		DRI-EAF CCS	0	0	0
		EAF	2.66271e-09	8.67511e-09	2.82819e-08
		SR-BOF	0	0	0
	HCB	BF-BOF	1.1084e-10	2.03688e-10	2.9754e-10
		BAT BF-BOF	0	0	0
		SR-BOF CCS	0	0	0
		DRI-EAF	5.21885e-10	5.21885e-10	5.21885e-10
		DRI-EAF H2	0	0	0
		DRI-EAF CCS	2.9402e-11	2.9402e-11	2.9402e-11
		EAF	5.02155e-10	9.2771e-10	1.70222e-09
		SR-BOF	0	0	0
	PCNs	BF-BOF	2.05699e-12	5.34271e-12	1.41046e-11
		BAT BF-BOF	0	0	0
		SR-BOF CCS	0	0	0
		DRI-EAF	0	0	0
		DRI-EAF H2	0	0	0
		DRI-EAF CCS	0	0	0
		EAF	1.00397e-10	1.30516e-10	1.55615e-10
		SR-BOF	0	0	0
	HCBD	BF-BOF	1.32145e-14	2.17741e-14	4.7931e-14
		BAT BF-BOF	0	0	0
		SR-BOF CCS	0	0	0
		DRI-EAF	0	0	0
		DRI-EAF H2	0	0	0
		DRI-EAF CCS	0	0	0
		EAF	4.71216e-15	4.39436e-14	4.07328e-13
		SR-BOF	0	0	0
SDS_LTE	PCDD/Fs	BF-BOF	0	0	0
		BAT BF-BOF	0	0	0
		SR-BOF CCS	0	0	0
		DRI-EAF	2.71832e-08	2.71832e-08	2.71832e-08
		DRI-EAF H2	1.10202e-08	1.10202e-08	1.10202e-08
		DRI-EAF CCS	1.3959e-08	1.3959e-08	1.3959e-08
		EAF	4.8779e-08	1.2933e-07	3.42574e-07
		SR-BOF	0	0	0
	PCBs	BF-BOF	0	0	0
		BAT BF-BOF	0	0	0
		SR-BOF CCS	0	0	0
		DRI-EAF	0	0	0
		DRI-EAF H2	0	0	0
		DRI-EAF CCS	0	0	0
		EAF	3.2554e-09	1.06061e-08	3.45771e-08
		SR-BOF	0	0	0
	HCB	BF-BOF	0	0	0
		BAT BF-BOF	0	0	0
		SR-BOF CCS	0	0	0
		DRI-EAF	2.51062e-10	2.51062e-10	2.51062e-10
		DRI-EAF H2	1.01782e-10	1.01782e-10	1.01782e-10
		DRI-EAF CCS	1.28924e-10	1.28924e-10	1.28924e-10
		EAF	6.11048e-10	1.12889e-09	2.07135e-09
		SR-BOF	0	0	0
	PCNs	BF-BOF	0	0	0
		BAT BF-BOF	0	0	0
		SR-BOF CCS	0	0	0
		DRI-EAF	0	0	0
		DRI-EAF H2	0	0	0
		DRI-EAF CCS	0	0	0
		EAF	1.22907e-10	1.5978e-10	1.90506e-10
		SR-BOF	0	0	0
	HCBD	BF-BOF	0	0	0
		BAT BF-BOF	0	0	0
		SR-BOF CCS	0	0	0
		DRI-EAF	0	0	0
		DRI-EAF H2	0	0	0
		DRI-EAF CCS	0	0	0
		EAF	5.7378e-15	5.35083e-14	4.95986e-13
		SR-BOF	0	0	0

## Sheet: Central and South America
Scenarios	UPOPs	Steelmaking Routs	Inhalation Risks based on confidence level of health risk model parameters
			Lower estimates	estimates	Higher estimates
2019	PCDD/Fs	BF-BOF	2.11346e-08	6.68645e-08	2.54733e-07
		BAT BF-BOF	0	0	0
		SR-BOF CCS	0	0	0
		DRI-EAF	2.54919e-09	2.54919e-09	2.54919e-09
		DRI-EAF H2	0	0	0
		DRI-EAF CCS	0	0	0
		EAF	1.12237e-08	2.97577e-08	7.88236e-08
		SR-BOF	0	0	0
	PCBs	BF-BOF	3.95091e-09	5.73144e-09	2.30025e-08
		BAT BF-BOF	0	0	0
		SR-BOF CCS	0	0	0
		DRI-EAF	0	0	0
		DRI-EAF H2	0	0	0
		DRI-EAF CCS	0	0	0
		EAF	7.94237e-10	2.58763e-09	8.43596e-09
		SR-BOF	0	0	0
	HCB	BF-BOF	6.02403e-10	1.10702e-09	1.6171e-09
		BAT BF-BOF	0	0	0
		SR-BOF CCS	0	0	0
		DRI-EAF	2.51294e-11	2.51294e-11	2.51294e-11
		DRI-EAF H2	0	0	0
		DRI-EAF CCS	0	0	0
		EAF	1.50064e-10	2.77237e-10	5.08691e-10
		SR-BOF	0	0	0
	PCNs	BF-BOF	1.13786e-11	2.9554e-11	7.80217e-11
		BAT BF-BOF	0	0	0
		SR-BOF CCS	0	0	0
		DRI-EAF	0	0	0
		DRI-EAF H2	0	0	0
		DRI-EAF CCS	0	0	0
		EAF	3.05366e-11	3.96976e-11	4.73318e-11
		SR-BOF	0	0	0
	HCBD	BF-BOF	7.23284e-14	1.19179e-13	2.62347e-13
		BAT BF-BOF	0	0	0
		SR-BOF CCS	0	0	0
		DRI-EAF	0	0	0
		DRI-EAF H2	0	0	0
		DRI-EAF CCS	0	0	0
		EAF	1.41816e-15	1.32252e-14	1.22589e-13
		SR-BOF	0	0	0
Base	PCDD/Fs	BF-BOF	7.62729e-08	2.41308e-07	9.19306e-07
		BAT BF-BOF	0	0	0
		SR-BOF CCS	0	0	0
		DRI-EAF	8.38804e-09	8.38804e-09	8.38804e-09
		DRI-EAF H2	0	0	0
		DRI-EAF CCS	0	0	0
		EAF	2.80677e-08	7.4417e-08	1.97119e-07
		SR-BOF	0	0	0
	PCBs	BF-BOF	1.29478e-08	1.87828e-08	7.5383e-08
		BAT BF-BOF	0	0	0
		SR-BOF CCS	0	0	0
		DRI-EAF	0	0	0
		DRI-EAF H2	0	0	0
		DRI-EAF CCS	0	0	0
		EAF	1.80362e-09	5.87619e-09	1.91571e-08
		SR-BOF	0	0	0
	HCB	BF-BOF	1.97048e-09	3.62112e-09	5.28961e-09
		BAT BF-BOF	0	0	0
		SR-BOF CCS	0	0	0
		DRI-EAF	7.49463e-11	7.49463e-11	7.49463e-11
		DRI-EAF H2	0	0	0
		DRI-EAF CCS	0	0	0
		EAF	3.40141e-10	6.28395e-10	1.15302e-09
		SR-BOF	0	0	0
	PCNs	BF-BOF	3.65688e-11	9.49815e-11	2.50749e-10
		BAT BF-BOF	0	0	0
		SR-BOF CCS	0	0	0
		DRI-EAF	0	0	0
		DRI-EAF H2	0	0	0
		DRI-EAF CCS	0	0	0
		EAF	6.8005e-11	8.84065e-11	1.05408e-10
		SR-BOF	0	0	0
	HCBD	BF-BOF	2.34924e-13	3.87094e-13	8.52107e-13
		BAT BF-BOF	0	0	0
		SR-BOF CCS	0	0	0
		DRI-EAF	0	0	0
		DRI-EAF H2	0	0	0
		DRI-EAF CCS	0	0	0
		EAF	3.19184e-15	2.97657e-14	2.75908e-13
		SR-BOF	0	0	0
SDS_LTE	PCDD/Fs	BF-BOF	3.15532e-08	9.98263e-08	3.80306e-07
		BAT BF-BOF	2.58026e-09	8.17263e-09	3.01858e-08
		SR-BOF CCS	2.38828e-09	2.7977e-09	3.20713e-09
		DRI-EAF	6.91465e-09	6.91465e-09	6.91465e-09
		DRI-EAF H2	0	0	0
		DRI-EAF CCS	6.05032e-09	6.05032e-09	6.05032e-09
		EAF	1.87992e-08	4.98431e-08	1.32027e-07
		SR-BOF	0	0	0
	PCBs	BF-BOF	5.56292e-09	8.06991e-09	3.23878e-08
		BAT BF-BOF	5.23425e-10	7.17816e-10	2.59995e-09
		SR-BOF CCS	1.11919e-11	1.56687e-11	2.01455e-11
		DRI-EAF	0	0	0
		DRI-EAF H2	0	0	0
		DRI-EAF CCS	0	0	0
		EAF	1.25462e-09	4.08755e-09	1.33259e-08
		SR-BOF	0	0	0
	HCB	BF-BOF	8.4263e-10	1.54849e-09	2.26197e-09
		BAT BF-BOF	6.4755e-11	1.20153e-10	2.19763e-10
		SR-BOF CCS	1.35849e-11	1.39771e-11	1.43692e-11
		DRI-EAF	6.38631e-11	6.38631e-11	6.38631e-11
		DRI-EAF H2	0	0	0
		DRI-EAF CCS	5.58802e-11	5.58802e-11	5.58802e-11
		EAF	2.35495e-10	4.35068e-10	7.98289e-10
		SR-BOF	0	0	0
	PCNs	BF-BOF	1.57324e-11	4.08623e-11	1.07875e-10
		BAT BF-BOF	1.31832e-12	3.46235e-12	8.84733e-12
		SR-BOF CCS	6.23262e-13	8.72567e-13	1.12187e-12
		DRI-EAF	0	0	0
		DRI-EAF H2	0	0	0
		DRI-EAF CCS	0	0	0
		EAF	4.73679e-11	6.15783e-11	7.34203e-11
		SR-BOF	0	0	0
	HCBD	BF-BOF	1.00526e-13	1.65641e-13	3.64625e-13
		BAT BF-BOF	8.02139e-15	1.30601e-14	2.84576e-14
		SR-BOF CCS	0	0	0
		DRI-EAF	0	0	0
		DRI-EAF H2	0	0	0
		DRI-EAF CCS	0	0	0
		EAF	2.21132e-15	2.06219e-14	1.91151e-13
		SR-BOF	0	0	0

## Sheet: Africa
Scenarios	UPOPs	Steelmaking Routs	Inhalation Risks based on confidence level of health risk model parameters
			Lower estimates	estimates	Higher estimates
2019	PCDD/Fs	BF-BOF	1.35579e-09	4.28938e-09	1.63412e-08
		BAT BF-BOF	0	0	0
		SR-BOF CCS	0	0	0
		DRI-EAF	1.89893e-09	1.89893e-09	1.89893e-09
		DRI-EAF H2	0	0	0
		DRI-EAF CCS	0	0	0
		EAF	1.39743e-09	3.70506e-09	9.81411e-09
		SR-BOF	1.12437e-10	1.31712e-10	1.50986e-10
	PCBs	BF-BOF	2.53452e-10	3.67673e-10	1.47562e-09
		BAT BF-BOF	0	0	0
		SR-BOF CCS	0	0	0
		DRI-EAF	0	0	0
		DRI-EAF H2	0	0	0
		DRI-EAF CCS	0	0	0
		EAF	9.88882e-11	3.22178e-10	1.05034e-09
		SR-BOF	5.58691e-13	7.82167e-13	1.00564e-12
	HCB	BF-BOF	3.86443e-11	7.10159e-11	1.03738e-10
		BAT BF-BOF	0	0	0
		SR-BOF CCS	0	0	0
		DRI-EAF	1.87192e-11	1.87192e-11	1.87192e-11
		DRI-EAF H2	0	0	0
		DRI-EAF CCS	0	0	0
		EAF	1.86841e-11	3.4518e-11	6.33358e-11
		SR-BOF	6.82619e-13	7.02323e-13	7.22028e-13
	PCNs	BF-BOF	7.29937e-13	1.89589e-12	5.00511e-12
		BAT BF-BOF	0	0	0
		SR-BOF CCS	0	0	0
		DRI-EAF	0	0	0
		DRI-EAF H2	0	0	0
		DRI-EAF CCS	0	0	0
		EAF	3.80203e-12	4.94264e-12	5.89315e-12
		SR-BOF	3.16836e-14	4.4357e-14	5.70305e-14
	HCBD	BF-BOF	4.63989e-15	7.64534e-15	1.68296e-14
		BAT BF-BOF	0	0	0
		SR-BOF CCS	0	0	0
		DRI-EAF	0	0	0
		DRI-EAF H2	0	0	0
		DRI-EAF CCS	0	0	0
		EAF	1.76572e-16	1.64663e-15	1.52632e-14
		SR-BOF	0	0	0
Base	PCDD/Fs	BF-BOF	1.26577e-08	4.00458e-08	1.52562e-07
		BAT BF-BOF	0	0	0
		SR-BOF CCS	0	0	0
		DRI-EAF	6.76126e-09	6.76126e-09	6.76126e-09
		DRI-EAF H2	0	0	0
		DRI-EAF CCS	0	0	0
		EAF	7.14448e-09	1.89425e-08	5.01756e-08
		SR-BOF	1.91615e-10	2.24463e-10	2.57311e-10
	PCBs	BF-BOF	2.14873e-09	3.11707e-09	1.25101e-08
		BAT BF-BOF	0	0	0
		SR-BOF CCS	0	0	0
		DRI-EAF	0	0	0
		DRI-EAF H2	0	0	0
		DRI-EAF CCS	0	0	0
		EAF	4.59101e-10	1.49575e-09	4.87633e-09
		SR-BOF	8.64597e-13	1.21044e-12	1.55627e-12
	HCB	BF-BOF	3.27008e-10	6.00937e-10	8.77827e-10
		BAT BF-BOF	0	0	0
		SR-BOF CCS	0	0	0
		DRI-EAF	6.04111e-11	6.04111e-11	6.04111e-11
		DRI-EAF H2	0	0	0
		DRI-EAF CCS	0	0	0
		EAF	8.6581e-11	1.59955e-10	2.93495e-10
		SR-BOF	1.05441e-12	1.08484e-12	1.11528e-12
	PCNs	BF-BOF	6.06871e-12	1.57625e-11	4.16126e-11
		BAT BF-BOF	0	0	0
		SR-BOF CCS	0	0	0
		DRI-EAF	0	0	0
		DRI-EAF H2	0	0	0
		DRI-EAF CCS	0	0	0
		EAF	1.73103e-11	2.25034e-11	2.6831e-11
		SR-BOF	4.80842e-14	6.73179e-14	8.65516e-14
	HCBD	BF-BOF	3.89864e-14	6.42396e-14	1.4141e-13
		BAT BF-BOF	0	0	0
		SR-BOF CCS	0	0	0
		DRI-EAF	0	0	0
		DRI-EAF H2	0	0	0
		DRI-EAF CCS	0	0	0
		EAF	8.12465e-16	7.57671e-15	7.0231e-14
		SR-BOF	0	0	0
SDS_LTE	PCDD/Fs	BF-BOF	7.94805e-09	2.51456e-08	9.57967e-08
		BAT BF-BOF	7.79939e-10	2.47036e-09	9.12432e-09
		SR-BOF CCS	0	0	0
		DRI-EAF	2.74326e-09	2.74326e-09	2.74326e-09
		DRI-EAF H2	2.482e-09	2.482e-09	2.482e-09
		DRI-EAF CCS	1.30632e-10	1.30632e-10	1.30632e-10
		EAF	5.98155e-09	1.58591e-08	4.20084e-08
		SR-BOF	0	0	0
	PCBs	BF-BOF	1.40126e-09	2.03276e-09	8.15826e-09
		BAT BF-BOF	1.58217e-10	2.16976e-10	7.85893e-10
		SR-BOF CCS	0	0	0
		DRI-EAF	0	0	0
		DRI-EAF H2	0	0	0
		DRI-EAF CCS	0	0	0
		EAF	3.99195e-10	1.30058e-09	4.24004e-09
		SR-BOF	0	0	0
	HCB	BF-BOF	2.12253e-10	3.90053e-10	5.69776e-10
		BAT BF-BOF	1.95736e-11	3.6319e-11	6.64282e-11
		SR-BOF CCS	0	0	0
		DRI-EAF	2.53365e-11	2.53365e-11	2.53365e-11
		DRI-EAF H2	2.29235e-11	2.29235e-11	2.29235e-11
		DRI-EAF CCS	1.2065e-12	1.2065e-12	1.2065e-12
		EAF	7.49301e-11	1.3843e-10	2.54e-10
		SR-BOF	0	0	0
	PCNs	BF-BOF	3.96288e-12	1.02929e-11	2.71731e-11
		BAT BF-BOF	3.98492e-13	1.04657e-12	2.6743e-12
		SR-BOF CCS	0	0	0
		DRI-EAF	0	0	0
		DRI-EAF H2	0	0	0
		DRI-EAF CCS	0	0	0
		EAF	1.50716e-11	1.9593e-11	2.33609e-11
		SR-BOF	0	0	0
	HCBD	BF-BOF	2.53219e-14	4.17239e-14	9.18465e-14
		BAT BF-BOF	2.42464e-15	3.94769e-15	8.60193e-15
		SR-BOF CCS	0	0	0
		DRI-EAF	0	0	0
		DRI-EAF H2	0	0	0
		DRI-EAF CCS	0	0	0
		EAF	7.03601e-16	6.56149e-15	6.08206e-14
		SR-BOF	0	0	0
